# Supplementary material for: Sustainable and Environmentally Friendly Approach for the Synthesis of Azoxybenzenes from the Reductive Dimerization of Nitrosobenzenes and the Oxidation of Anilines
Source: ACS Omega. 2024 Feb 27;9(10):11494–9. doi: 10.1021/acsomega.3c08328 (PMC10938426; doi:10.1021/acsomega.3c08328)
Supplement: Supplementary file 2 — ao3c08328_si_002.cif [file ao3c08328_si_002.cif]

data_23gtu144_ika_452_2_0ma
_audit_creation_date               2023-07-21
_audit_creation_method
;
Olex2 1.3
(compiled 2020.11.12 svn.r5f609507 for OlexSys, GUI svn.r6272)
;
_shelx_SHELXL_version_number       '2018/3'
_audit_contact_author_address      ?
_audit_contact_author_email        ?
_audit_contact_author_name         ''
_audit_contact_author_phone        ?
_publ_contact_author_id_orcid      ?
_publ_section_references
;
Dolomanov, O.V., Bourhis, L.J., Gildea, R.J, Howard, J.A.K. & Puschmann, H.
 (2009), J. Appl. Cryst. 42, 339-341.

Sheldrick, G.M. (2015). Acta Cryst. A71, 3-8.

Sheldrick, G.M. (2015). Acta Cryst. C71, 3-8.
;
_chemical_name_common              ?
_chemical_name_systematic          ?
_chemical_formula_moiety           'C16 H6 N6 O'
_chemical_formula_sum              'C16 H6 N6 O'
_chemical_formula_weight           298.27
_chemical_melting_point            ?
loop_
  _atom_type_symbol
  _atom_type_description
  _atom_type_scat_dispersion_real
  _atom_type_scat_dispersion_imag
  _atom_type_scat_source
 'C' 'C' 0.0033 0.0016 'International Tables Vol C Tables 4.2.6.8 and 6.1.1.4'
 'H' 'H' 0.0000 0.0000 'International Tables Vol C Tables 4.2.6.8 and 6.1.1.4'
 'N' 'N' 0.0061 0.0033 'International Tables Vol C Tables 4.2.6.8 and 6.1.1.4'
 'O' 'O' 0.0106 0.0060 'International Tables Vol C Tables 4.2.6.8 and 6.1.1.4'

_shelx_space_group_comment
;
The symmetry employed for this shelxl refinement is uniquely defined
by the following loop, which should always be used as a source of
symmetry information in preference to the above space-group names.
They are only intended as comments.
;
_space_group_crystal_system        'monoclinic'
_space_group_IT_number             15
_space_group_name_H-M_alt          'C 1 2/c 1'
_space_group_name_Hall             '-C 2yc'
loop_
  _space_group_symop_operation_xyz
 'x, y, z'
 '-x, y, -z+1/2'
 'x+1/2, y+1/2, z'
 '-x+1/2, y+1/2, -z+1/2'
 '-x, -y, -z'
 'x, -y, z-1/2'
 '-x+1/2, -y+1/2, -z'
 'x+1/2, -y+1/2, z-1/2'

_cell_length_a                     11.847(4)
_cell_length_b                     23.666(9)
_cell_length_c                     12.210(4)
_cell_angle_alpha                  90
_cell_angle_beta                   112.565(5)
_cell_angle_gamma                  90
_cell_volume                       3161.4(18)
_cell_formula_units_Z              8
_cell_measurement_reflns_used      1465
_cell_measurement_temperature      273.15
_cell_measurement_theta_max        20.74
_cell_measurement_theta_min        2.49
_shelx_estimated_absorpt_T_max     0.987
_shelx_estimated_absorpt_T_min     0.965
_exptl_absorpt_coefficient_mu      0.085
_exptl_absorpt_correction_T_max    0.7456
_exptl_absorpt_correction_T_min    0.3260
_exptl_absorpt_correction_type     none
_exptl_absorpt_process_details     ?
_exptl_absorpt_special_details     ?
_exptl_crystal_colour              'colourless'
_exptl_crystal_density_diffrn      1.253
_exptl_crystal_density_meas        ?
_exptl_crystal_density_method      ?
_exptl_crystal_description         'block'
_exptl_crystal_F_000               1216
_exptl_crystal_size_max            0.419
_exptl_crystal_size_mid            0.265
_exptl_crystal_size_min            0.151
_exptl_transmission_factor_max     ?
_exptl_transmission_factor_min     ?
_diffrn_reflns_av_R_equivalents    0.0892
_diffrn_reflns_av_unetI/netI       0.0731
_diffrn_reflns_Laue_measured_fraction_full  0.997
_diffrn_reflns_Laue_measured_fraction_max  0.997
_diffrn_reflns_limit_h_max         14
_diffrn_reflns_limit_h_min         -14
_diffrn_reflns_limit_k_max         28
_diffrn_reflns_limit_k_min         -28
_diffrn_reflns_limit_l_max         14
_diffrn_reflns_limit_l_min         -14
_diffrn_reflns_number              14341
_diffrn_reflns_point_group_measured_fraction_full  0.997
_diffrn_reflns_point_group_measured_fraction_max  0.997
_diffrn_reflns_theta_full          24.999
_diffrn_reflns_theta_max           24.999
_diffrn_reflns_theta_min           1.721
_diffrn_ambient_temperature        273.15
_diffrn_detector                   'Bruker APEX2 area detector'
_diffrn_detector_area_resol_mean   8.3333
_diffrn_detector_type              'CCD area detector'
_diffrn_measured_fraction_theta_full  0.997
_diffrn_measured_fraction_theta_max  0.997
_diffrn_measurement_device         'three-circle diffractometer'
_diffrn_measurement_device_type    ?
_diffrn_measurement_method         '\f and \w scans'
_diffrn_radiation_monochromator    'mirror optics'
_diffrn_radiation_probe            x-ray
_diffrn_radiation_type             MoK\a
_diffrn_radiation_wavelength       0.71073
_diffrn_source                     ?
_diffrn_source_type                'Incoatec I\ms'
_reflns_Friedel_coverage           0.000
_reflns_Friedel_fraction_full      .
_reflns_Friedel_fraction_max       .
_reflns_number_gt                  1508
_reflns_number_total               2783
_reflns_special_details
;
 Reflections were merged by SHELXL according to the crystal
 class for the calculation of statistics and refinement.
 
 Structure factors included contributions from the .fab file.
 
 _reflns_Friedel_fraction is defined as the number of unique
 Friedel pairs measured divided by the number that would be
 possible theoretically, ignoring centric projections and
 systematic absences.
;
_reflns_threshold_expression       'I > 2\s(I)'
_computing_cell_refinement         ?
_computing_data_collection         ?
_computing_data_reduction          ?
_computing_molecular_graphics      'Olex2 1.3 (Dolomanov et al., 2009)'
_computing_publication_material    'Olex2 1.3 (Dolomanov et al., 2009)'
_computing_structure_refinement    'SHELXL 2018/3 (Sheldrick, 2015)'
_computing_structure_solution      'SHELXT 2018/2 (Sheldrick, 2018)'
_refine_diff_density_max           0.929
_refine_diff_density_min           -0.353
_refine_diff_density_rms           0.087
_refine_ls_extinction_coef         .
_refine_ls_extinction_method       none
_refine_ls_goodness_of_fit_ref     1.252
_refine_ls_hydrogen_treatment      constr
_refine_ls_matrix_type             full
_refine_ls_number_parameters       208
_refine_ls_number_reflns           2783
_refine_ls_number_restraints       0
_refine_ls_R_factor_all            0.1717
_refine_ls_R_factor_gt             0.1121
_refine_ls_restrained_S_all        1.252
_refine_ls_shift/su_max            0.000
_refine_ls_shift/su_mean           0.000
_refine_ls_structure_factor_coef   Fsqd
_refine_ls_weighting_details      
 'w=1/[\s^2^(Fo^2^)+(0.2000P)^2^] where P=(Fo^2^+2Fc^2^)/3'
_refine_ls_weighting_scheme        calc
_refine_ls_wR_factor_gt            0.3410
_refine_ls_wR_factor_ref           0.3771
_refine_special_details            ?
_olex2_refinement_description
;
1. Fixed Uiso
 At 1.2 times of:
  All C(H) groups
2.a Aromatic/amide H refined with riding coordinates:
 C1(H1), C6(H6), C7(H7), C10(H10), C11(H11), C16(H16)
;
_atom_sites_solution_hydrogens     geom
_atom_sites_solution_primary       dual
_atom_sites_solution_secondary     ?
loop_
  _atom_site_label
  _atom_site_type_symbol
  _atom_site_fract_x
  _atom_site_fract_y
  _atom_site_fract_z
  _atom_site_U_iso_or_equiv
  _atom_site_adp_type
  _atom_site_occupancy
  _atom_site_site_symmetry_order
  _atom_site_calc_flag
  _atom_site_refinement_flags_posn
  _atom_site_refinement_flags_adp
  _atom_site_refinement_flags_occupancy
  _atom_site_disorder_assembly
  _atom_site_disorder_group
 C1 C 0.5078(8) 0.7780(2) 0.5369(7) 0.104(3) Uani 1 1 d . . . . .
 H1 H 0.533197 0.742013 0.526043 0.125 Uiso 1 1 calc R U . . .
 C2 C 0.5527(8) 0.8258(3) 0.5020(7) 0.106(3) Uani 1 1 d . . . . .
 C3 C 0.6566(12) 0.8188(3) 0.4647(11) 0.147(4) Uani 1 1 d . . . . .
 C4 C 0.5134(5) 0.8799(2) 0.5166(5) 0.0553(14) Uani 1 1 d . . . . .
 C5 C 0.5563(5) 0.9281(2) 0.4735(6) 0.0677(16) Uani 1 1 d . . . . .
 C6 C 0.4372(5) 0.8860(2) 0.5768(5) 0.0562(14) Uani 1 1 d . . . . .
 H6 H 0.416915 0.921962 0.594181 0.067 Uiso 1 1 calc R U . . .
 C7 C 0.3900(4) 0.8386(2) 0.6120(4) 0.0546(14) Uani 1 1 d . . . . .
 H7 H 0.336529 0.842635 0.650807 0.066 Uiso 1 1 calc R U . . .
 C8 C 0.4235(4) 0.7860(2) 0.5888(4) 0.0483(13) Uani 1 1 d . . . . .
 C9 C 0.3600(4) 0.63994(19) 0.6413(4) 0.0448(12) Uani 1 1 d . . . . .
 C10 C 0.2992(5) 0.6370(2) 0.7185(5) 0.0531(13) Uani 1 1 d . . . . .
 H10 H 0.278269 0.670029 0.747570 0.064 Uiso 1 1 calc R U . . .
 C11 C 0.2701(5) 0.5854(2) 0.7518(5) 0.0540(13) Uani 1 1 d . . . . .
 H11 H 0.231167 0.583627 0.804898 0.065 Uiso 1 1 calc R U . . .
 C12 C 0.2980(4) 0.53591(19) 0.7071(4) 0.0464(12) Uani 1 1 d . . . . .
 C13 C 0.2646(5) 0.4827(2) 0.7414(4) 0.0576(14) Uani 1 1 d . . . . .
 C14 C 0.3581(4) 0.53901(19) 0.6281(4) 0.0458(12) Uani 1 1 d . . . . .
 C15 C 0.3920(5) 0.4882(2) 0.5821(5) 0.0611(15) Uani 1 1 d . . . . .
 C16 C 0.3889(4) 0.5907(2) 0.5959(4) 0.0467(12) Uani 1 1 d . . . . .
 H16 H 0.429010 0.592678 0.543734 0.056 Uiso 1 1 calc R U . . .
 N1 N 0.7378(11) 0.8152(3) 0.4365(13) 0.220(6) Uani 1 1 d . . . . .
 N2 N 0.5914(5) 0.9656(2) 0.4369(5) 0.0871(17) Uani 1 1 d . . . . .
 N3 N 0.3738(4) 0.73749(17) 0.6283(4) 0.0539(12) Uani 1 1 d . . . . .
 N4 N 0.4014(4) 0.68937(16) 0.6030(4) 0.0507(11) Uani 1 1 d . . . . .
 N5 N 0.2384(5) 0.4404(2) 0.7717(5) 0.0851(17) Uani 1 1 d . . . . .
 N6 N 0.4210(5) 0.4486(2) 0.5472(5) 0.0833(17) Uani 1 1 d . . . . .
 O1 O 0.3022(5) 0.74925(17) 0.6811(5) 0.1078(19) Uani 1 1 d . . . . .

loop_
  _atom_site_aniso_label
  _atom_site_aniso_U_11
  _atom_site_aniso_U_22
  _atom_site_aniso_U_33
  _atom_site_aniso_U_23
  _atom_site_aniso_U_13
  _atom_site_aniso_U_12
 C1 0.179(8) 0.033(3) 0.163(7) -0.006(4) 0.138(6) -0.009(4)
 C2 0.181(8) 0.051(4) 0.151(7) -0.003(4) 0.136(7) -0.015(4)
 C3 0.226(11) 0.072(5) 0.233(11) 0.034(6) 0.187(10) 0.028(6)
 C4 0.071(3) 0.035(3) 0.068(3) 0.002(2) 0.036(3) -0.008(2)
 C5 0.077(4) 0.043(3) 0.096(4) 0.006(3) 0.047(3) -0.004(3)
 C6 0.061(3) 0.031(3) 0.076(4) -0.001(2) 0.026(3) 0.001(2)
 C7 0.052(3) 0.041(3) 0.075(4) 0.003(3) 0.029(3) 0.001(2)
 C8 0.058(3) 0.040(3) 0.049(3) 0.000(2) 0.023(2) -0.014(2)
 C9 0.050(3) 0.036(3) 0.051(3) 0.003(2) 0.022(2) -0.003(2)
 C10 0.064(3) 0.039(3) 0.063(3) 0.001(2) 0.032(3) 0.000(2)
 C11 0.061(3) 0.052(3) 0.061(3) 0.000(2) 0.037(3) 0.000(2)
 C12 0.051(3) 0.040(3) 0.048(3) 0.008(2) 0.018(2) 0.000(2)
 C13 0.064(3) 0.048(3) 0.062(3) 0.003(3) 0.025(3) -0.007(3)
 C14 0.050(3) 0.040(3) 0.052(3) -0.002(2) 0.023(2) -0.003(2)
 C15 0.072(4) 0.046(3) 0.080(4) 0.002(3) 0.045(3) 0.000(3)
 C16 0.050(3) 0.045(3) 0.054(3) -0.004(2) 0.029(2) -0.010(2)
 N1 0.303(13) 0.110(6) 0.411(16) 0.047(7) 0.317(14) 0.038(7)
 N2 0.106(4) 0.048(3) 0.125(4) 0.018(3) 0.064(4) -0.006(3)
 N3 0.064(3) 0.046(3) 0.058(3) -0.001(2) 0.030(2) -0.005(2)
 N4 0.060(3) 0.035(2) 0.064(3) -0.0004(18) 0.031(2) -0.0043(18)
 N5 0.100(4) 0.055(3) 0.108(4) 0.011(3) 0.047(3) -0.013(3)
 N6 0.112(4) 0.051(3) 0.110(4) -0.005(3) 0.069(4) 0.010(3)
 O1 0.135(4) 0.064(3) 0.177(5) 0.009(3) 0.118(4) 0.009(3)

_geom_special_details
;
 All esds (except the esd in the dihedral angle between two l.s. planes)
 are estimated using the full covariance matrix.  The cell esds are taken
 into account individually in the estimation of esds in distances, angles
 and torsion angles; correlations between esds in cell parameters are only
 used when they are defined by crystal symmetry.  An approximate (isotropic)
 treatment of cell esds is used for estimating esds involving l.s. planes.
;
loop_
  _geom_bond_atom_site_label_1
  _geom_bond_atom_site_label_2
  _geom_bond_distance
  _geom_bond_site_symmetry_2
  _geom_bond_publ_flag
 C1 H1 0.9300 . ?
 C1 C2 1.385(8) . ?
 C1 C8 1.385(8) . ?
 C2 C3 1.477(12) . ?
 C2 C4 1.397(8) . ?
 C3 N1 1.143(10) . ?
 C4 C5 1.428(7) . ?
 C4 C6 1.374(7) . ?
 C5 N2 1.142(7) . ?
 C6 H6 0.9300 . ?
 C6 C7 1.393(7) . ?
 C7 H7 0.9300 . ?
 C7 C8 1.368(7) . ?
 C8 N3 1.455(6) . ?
 C9 C10 1.390(7) . ?
 C9 C16 1.389(6) . ?
 C9 N4 1.416(6) . ?
 C10 H10 0.9300 . ?
 C10 C11 1.373(7) . ?
 C11 H11 0.9300 . ?
 C11 C12 1.384(7) . ?
 C12 C13 1.429(7) . ?
 C12 C14 1.404(7) . ?
 C13 N5 1.151(6) . ?
 C14 C15 1.448(7) . ?
 C14 C16 1.377(6) . ?
 C15 N6 1.136(6) . ?
 C16 H16 0.9300 . ?
 N3 N4 1.256(5) . ?
 N3 O1 1.278(6) . ?

loop_
  _geom_angle_atom_site_label_1
  _geom_angle_atom_site_label_2
  _geom_angle_atom_site_label_3
  _geom_angle
  _geom_angle_site_symmetry_1
  _geom_angle_site_symmetry_3
  _geom_angle_publ_flag
 C2 C1 H1 121.4 . . ?
 C2 C1 C8 117.2(5) . . ?
 C8 C1 H1 121.4 . . ?
 C1 C2 C3 117.9(6) . . ?
 C1 C2 C4 121.6(6) . . ?
 C4 C2 C3 120.0(6) . . ?
 N1 C3 C2 177.9(10) . . ?
 C2 C4 C5 120.1(5) . . ?
 C6 C4 C2 118.9(5) . . ?
 C6 C4 C5 120.9(5) . . ?
 N2 C5 C4 178.1(7) . . ?
 C4 C6 H6 119.8 . . ?
 C4 C6 C7 120.3(4) . . ?
 C7 C6 H6 119.8 . . ?
 C6 C7 H7 120.5 . . ?
 C8 C7 C6 119.1(5) . . ?
 C8 C7 H7 120.5 . . ?
 C1 C8 N3 119.8(4) . . ?
 C7 C8 C1 122.4(5) . . ?
 C7 C8 N3 117.6(4) . . ?
 C10 C9 N4 126.9(4) . . ?
 C16 C9 C10 120.1(4) . . ?
 C16 C9 N4 113.0(4) . . ?
 C9 C10 H10 120.0 . . ?
 C11 C10 C9 119.9(5) . . ?
 C11 C10 H10 120.0 . . ?
 C10 C11 H11 119.6 . . ?
 C10 C11 C12 120.8(5) . . ?
 C12 C11 H11 119.6 . . ?
 C11 C12 C13 119.7(4) . . ?
 C11 C12 C14 119.1(4) . . ?
 C14 C12 C13 121.2(4) . . ?
 N5 C13 C12 178.4(6) . . ?
 C12 C14 C15 120.8(4) . . ?
 C16 C14 C12 120.2(4) . . ?
 C16 C14 C15 118.9(4) . . ?
 N6 C15 C14 178.6(6) . . ?
 C9 C16 H16 120.1 . . ?
 C14 C16 C9 119.8(4) . . ?
 C14 C16 H16 120.1 . . ?
 N4 N3 C8 117.3(4) . . ?
 N4 N3 O1 127.4(4) . . ?
 O1 N3 C8 115.3(4) . . ?
 N3 N4 C9 120.8(4) . . ?

loop_
  _geom_torsion_atom_site_label_1
  _geom_torsion_atom_site_label_2
  _geom_torsion_atom_site_label_3
  _geom_torsion_atom_site_label_4
  _geom_torsion
  _geom_torsion_site_symmetry_1
  _geom_torsion_site_symmetry_2
  _geom_torsion_site_symmetry_3
  _geom_torsion_site_symmetry_4
  _geom_torsion_publ_flag
 C1 C2 C4 C5 -176.4(7) . . . . ?
 C1 C2 C4 C6 6.1(12) . . . . ?
 C1 C8 N3 N4 -6.7(8) . . . . ?
 C1 C8 N3 O1 176.1(6) . . . . ?
 C2 C1 C8 C7 -3.9(11) . . . . ?
 C2 C1 C8 N3 -179.4(6) . . . . ?
 C2 C4 C6 C7 -6.5(9) . . . . ?
 C3 C2 C4 C5 12.5(12) . . . . ?
 C3 C2 C4 C6 -165.1(8) . . . . ?
 C4 C6 C7 C8 1.8(8) . . . . ?
 C5 C4 C6 C7 176.0(5) . . . . ?
 C6 C7 C8 C1 3.5(9) . . . . ?
 C6 C7 C8 N3 179.2(4) . . . . ?
 C7 C8 N3 N4 177.5(4) . . . . ?
 C7 C8 N3 O1 0.3(7) . . . . ?
 C8 C1 C2 C3 170.3(9) . . . . ?
 C8 C1 C2 C4 -1.0(13) . . . . ?
 C8 N3 N4 C9 178.0(4) . . . . ?
 C9 C10 C11 C12 -1.5(8) . . . . ?
 C10 C9 C16 C14 -0.5(7) . . . . ?
 C10 C9 N4 N3 -7.6(8) . . . . ?
 C10 C11 C12 C13 -178.8(4) . . . . ?
 C10 C11 C12 C14 0.8(7) . . . . ?
 C11 C12 C14 C15 178.2(4) . . . . ?
 C11 C12 C14 C16 0.1(7) . . . . ?
 C12 C14 C16 C9 -0.2(7) . . . . ?
 C13 C12 C14 C15 -2.2(7) . . . . ?
 C13 C12 C14 C16 179.7(4) . . . . ?
 C15 C14 C16 C9 -178.4(4) . . . . ?
 C16 C9 C10 C11 1.4(7) . . . . ?
 C16 C9 N4 N3 174.1(4) . . . . ?
 N4 C9 C10 C11 -176.8(4) . . . . ?
 N4 C9 C16 C14 177.9(4) . . . . ?
 O1 N3 N4 C9 -5.2(8) . . . . ?

_smtbx_masks_special_details       ?
loop_
  _smtbx_masks_void_nr
  _smtbx_masks_void_average_x
  _smtbx_masks_void_average_y
  _smtbx_masks_void_average_z
  _smtbx_masks_void_volume
  _smtbx_masks_void_count_electrons
  _smtbx_masks_void_content
 1 0.000 0.180 0.250 106.3 33.0 '1.625 H20'
 2 0.000 0.820 0.750 106.3 33.0 '1.625 H20'
 3 0.500 0.320 0.750 106.3 33.0 '1.625 H20'
 4 0.500 0.680 0.250 106.3 33.0 '1.625 H20'

_smtbx_masks_void_probe_radius     1.2
_smtbx_masks_void_truncation_radius  1.2
_shelx_res_file
;
TITL 23gtu144_ika_452_2_0ma_a.res in C2/c
    23gtu144_ika_452_2_0ma.res
    created by SHELXL-2018/3 at 10:07:25 on 21-Jul-2023
REM Old TITL 23gtu144_IKA_452_2_0ma in C2/c
REM SHELXT solution in C2/c: R1 0.342, Rweak 0.053, Alpha 0.069
REM <I/s> 1.474 for 84 systematic absences, Orientation as input
REM Formula found by SHELXT: C17 N6 O
CELL 0.71073 11.8472 23.6659 12.2105 90 112.565 90
ZERR 8 0.0036 0.009 0.0037 0 0.005 0
LATT 7
SYMM -X,+Y,0.5-Z
SFAC C H N O
UNIT 128 48 48 8

L.S. 20
PLAN  10
SIZE 0.151 0.265 0.419
TEMP 0
CONF
BOND
list 4
fmap 2 53
MORE -1
ACTA
BOND $H
ABIN
OMIT 0 50
OMIT 2 6 0
OMIT 1 5 1
OMIT 2 0 0
OMIT -2 6 5
OMIT 4 2 1
OMIT 4 8 4
OMIT 1 1 1
OMIT 4 6 4
REM <olex2.extras>
REM <HklSrc "%.\\23gtu144_IKA_452_2_0ma.hkl">
REM </olex2.extras>

WGHT    0.200000
FVAR       0.15059
C1    1    0.507785    0.778011    0.536945    11.00000    0.17940    0.03339 =
         0.16348   -0.00633    0.13801   -0.00933
AFIX  43
H1    2    0.533197    0.742013    0.526043    11.00000   -1.20000
AFIX   0
C2    1    0.552658    0.825819    0.502037    11.00000    0.18082    0.05060 =
         0.15073   -0.00318    0.13626   -0.01494
C3    1    0.656591    0.818832    0.464671    11.00000    0.22599    0.07245 =
         0.23264    0.03430    0.18746    0.02795
C4    1    0.513409    0.879936    0.516638    11.00000    0.07112    0.03470 =
         0.06827    0.00201    0.03588   -0.00773
C5    1    0.556306    0.928099    0.473498    11.00000    0.07698    0.04316 =
         0.09563    0.00636    0.04703   -0.00433
C6    1    0.437155    0.886018    0.576842    11.00000    0.06073    0.03070 =
         0.07641   -0.00135    0.02563    0.00083
AFIX  43
H6    2    0.416915    0.921962    0.594181    11.00000   -1.20000
AFIX   0
C7    1    0.390012    0.838614    0.612035    11.00000    0.05198    0.04054 =
         0.07544    0.00311    0.02897    0.00114
AFIX  43
H7    2    0.336529    0.842635    0.650807    11.00000   -1.20000
AFIX   0
C8    1    0.423476    0.786036    0.588775    11.00000    0.05779    0.04020 =
         0.04881   -0.00005    0.02258   -0.01386
C9    1    0.359972    0.639942    0.641331    11.00000    0.04984    0.03570 =
         0.05115    0.00273    0.02208   -0.00312
C10   1    0.299196    0.637031    0.718494    11.00000    0.06412    0.03850 =
         0.06313    0.00106    0.03171   -0.00048
AFIX  43
H10   2    0.278269    0.670029    0.747570    11.00000   -1.20000
AFIX   0
C11   1    0.270081    0.585378    0.751756    11.00000    0.06084    0.05207 =
         0.06128    0.00034    0.03681   -0.00042
AFIX  43
H11   2    0.231167    0.583627    0.804898    11.00000   -1.20000
AFIX   0
C12   1    0.297951    0.535911    0.707147    11.00000    0.05058    0.04007 =
         0.04804    0.00817    0.01849   -0.00032
C13   1    0.264585    0.482731    0.741445    11.00000    0.06423    0.04791 =
         0.06172    0.00282    0.02529   -0.00718
C14   1    0.358105    0.539005    0.628142    11.00000    0.04952    0.03959 =
         0.05167   -0.00164    0.02310   -0.00325
C15   1    0.391973    0.488173    0.582148    11.00000    0.07161    0.04637 =
         0.07957    0.00158    0.04486   -0.00032
C16   1    0.388916    0.590722    0.595860    11.00000    0.04984    0.04483 =
         0.05366   -0.00359    0.02905   -0.00985
AFIX  43
H16   2    0.429010    0.592678    0.543734    11.00000   -1.20000
AFIX   0
N1    3    0.737836    0.815158    0.436467    11.00000    0.30253    0.10984 =
         0.41062    0.04670    0.31675    0.03784
N2    3    0.591405    0.965635    0.436908    11.00000    0.10595    0.04841 =
         0.12494    0.01820    0.06431   -0.00599
N3    3    0.373823    0.737491    0.628285    11.00000    0.06396    0.04592 =
         0.05807   -0.00090    0.03037   -0.00538
N4    3    0.401413    0.689369    0.602979    11.00000    0.06007    0.03486 =
         0.06390   -0.00040    0.03137   -0.00433
N5    3    0.238438    0.440375    0.771664    11.00000    0.09980    0.05455 =
         0.10751    0.01055    0.04712   -0.01318
N6    3    0.421049    0.448620    0.547219    11.00000    0.11158    0.05150 =
         0.11028   -0.00542    0.06867    0.01005
O1    4    0.302216    0.749249    0.681137    11.00000    0.13466    0.06364 =
         0.17745    0.00945    0.11807    0.00908
HKLF 4


REM  23gtu144_ika_452_2_0ma_a.res in C2/c
REM wR2 = 0.3771, GooF = S = 1.252, Restrained GooF = 1.252 for all data
REM R1 = 0.1121 for 1508 Fo > 4sig(Fo) and 0.1717 for all 2783 data
REM 208 parameters refined using 0 restraints

END

WGHT      0.2000      0.0000

REM Highest difference peak  0.929,  deepest hole -0.353,  1-sigma level  0.087
Q1    1   0.5635  0.8236  0.2777  11.00000  0.05    0.93
Q2    1   0.5365  0.8260  0.3563  11.00000  0.05    0.82
Q3    1   0.8037  0.8160  0.5650  11.00000  0.05    0.70
Q4    1   0.4381  0.6792  0.5177  11.00000  0.05    0.54
Q5    1   0.4787  0.8406  0.4411  11.00000  0.05    0.40
Q6    1   0.3576  0.6415  0.7092  11.00000  0.05    0.27
Q7    1   0.3799  0.8379  0.7228  11.00000  0.05    0.26
Q8    1   0.4333  0.7834  0.4694  11.00000  0.05    0.26
Q9    1   0.2912  0.4577  0.8039  11.00000  0.05    0.24
Q10   1   0.2845  0.5407  0.6575  11.00000  0.05    0.24
;
_shelx_res_checksum                9398
_shelx_hkl_file
;
   1   1   0   18.30    1.90
   1   1   0   20.10    1.90
  -1  -1   0   20.00    1.90
  -1  -1   0   20.50    1.90
   2   2   0  229.88   22.00
  -2  -2   0  243.78   22.00
   3   3   0   48.70    4.70
  -3  -3   0   49.30    4.70
   4   4   0   25.20    2.70
  -4  -4   0   30.10    2.80
   5   5   0   12.40    1.40
  -5  -5   0   10.70    1.40
   6   6   0    0.30    0.50
  -6  -6   0    0.20    0.50
   7   7   0    5.60    1.00
  -7  -7   0    5.50    1.10
   8   8   0    3.50    1.00
  -8  -8   0    4.00    1.10
   9   9   0   11.80    1.80
  -9  -9   0   12.10    2.00
  10  10   0    1.40    1.30
 -10 -10   0    3.10    1.20
  11  11   0    2.90    1.50
 -11 -11   0    7.10    2.00
  12  12   0   -0.10    1.50
 -12 -12   0    1.00    2.00
 -12 -12  -1    0.30    1.90
  12  12   1   -2.30    1.50
 -11 -11  -1    5.90    2.10
  11  11   1    8.20    2.00
 -10 -10  -1    5.10    1.70
  10  10   1    3.30    1.30
  -9  -9  -1    8.60    1.70
   9   9   1   10.00    1.70
  -8  -8  -1   16.30    2.40
   8   8   1   19.00    2.40
  -7  -7  -1    4.80    1.10
   7   7   1    4.80    1.00
  -6  -6  -1   12.50    1.70
   6   6   1   13.40    1.70
  -5  -5  -1   66.89    6.50
   5   5   1   68.39    6.50
  -4  -4  -1   23.10    2.40
   4   4   1   23.60    2.40
  -3  -3  -1   18.60    1.90
  -2  -2  -1  594.04   56.89
  -2  -2  -1  615.94   56.79
   2   2   1  632.94   56.89
   2   2   1  613.44   56.79
  -1  -1  -1    2.10    0.30
  -1  -1  -1    2.20    0.30
   1   1   1    2.40    0.40
   1   1   1    2.20    0.30
   1   1   1    2.20    0.30
   0   0  -1    0.90    0.10
   0   0  -1    0.70    0.20
   0   0   1    0.80    0.10
   0   0   1    0.50    0.20
   1   1  -1  257.57   22.50
   1   1  -1  228.08   22.50
   1   1  -1  245.48   22.50
  -1  -1   1  233.28   22.50
  -1  -1   1  244.38   22.50
  -1  -1   1  250.57   22.50
   3   3  -1  309.67   29.20
   3   3  -1  316.07   29.30
  -3  -3   1  326.67   29.30
  -3  -3   1  310.67   29.20
   4   4  -1  120.79   10.30
   4   4  -1   96.09   10.20
  -4  -4   1  107.99   10.20
  -4  -4   1  119.49   10.30
   5   5  -1    7.70    1.00
  -5  -5   1    7.00    1.10
   6   6  -1    4.20    0.70
  -6  -6   1    3.90    0.90
   7   7  -1   14.60    1.80
  -7  -7   1   13.70    1.90
   8   8  -1    7.10    1.30
  -8  -8   1    7.60    1.40
   9   9  -1   -0.30    0.80
  -9  -9   1    0.70    0.90
  10  10  -1   11.40    2.00
 -10 -10   1   12.20    2.20
  11  11  -1    0.70    1.50
 -11 -11   1    3.00    1.50
  12  12  -1    1.50    1.70
 -12 -12   1    1.30    1.60
 -13 -13   1   -0.20    2.30
  12  12   2   -0.30    1.70
 -11 -11  -2    1.10    1.70
  11  11   2    2.10    1.50
 -10 -10  -2   -1.50    1.50
  10  10   2    2.10    1.20
  -9  -9  -2    1.00    1.20
   9   9   2    1.00    1.00
  -8  -8  -2    9.80    1.60
   8   8   2    6.60    1.40
  -7  -7  -2    1.90    0.80
   7   7   2    0.60    0.70
  -6  -6  -2    1.30    0.70
   6   6   2    1.00    0.70
  -5  -5  -2    6.00    1.00
   5   5   2    9.00    1.20
  -4  -4  -2   31.80    3.30
   4   4   2   30.90    3.30
   4   4   2   34.20    3.10
  -3  -3  -2   32.10    3.30
   3   3   2   36.20    3.30
   3   3   2   34.00    3.40
  -2  -2  -2  156.98   14.60
   2   2   2  146.49   14.60
   2   2   2  169.28   14.70
  -1  -1  -2   52.29    4.40
   1   1   2   42.30    4.30
   1   1   2   49.20    4.50
   1   1   2   43.60    4.30
   0   0  -2   21.80    2.20
   0   0   2   21.50    2.20
   0   0   2   26.20    2.30
   0   0   2   25.10    2.20
   1   1  -2  844.42   80.19
   1   1  -2  859.21   80.09
  -1  -1   2  941.51   80.19
  -1  -1   2  810.62   80.19
  -1  -1   2  864.71   80.09
  -1  -1   2  873.01   80.09
   2   2  -2  384.06   38.00
  -2  -2   2  437.36   38.10
  -2  -2   2  417.56   38.00
  -2  -2   2  402.76   38.00
   3   3  -2    1.70    0.30
  -3  -3   2    1.80    0.40
  -3  -3   2    2.80    0.30
   4   4  -2    7.10    0.70
  -4  -4   2    5.30    0.80
  -4  -4   2    5.80    0.70
   5   5  -2   14.80    1.60
  -5  -5   2   15.60    1.50
  -5  -5   2   16.90    1.80
   6   6  -2    7.90    1.00
  -6  -6   2    6.50    1.10
  -6  -6   2    7.40    0.80
   7   7  -2    2.40    0.60
  -7  -7   2    1.20    0.70
   8   8  -2    8.60    1.30
  -8  -8   2    9.60    1.50
   9   9  -2    7.50    1.40
  -9  -9   2   12.30    1.70
  10  10  -2   15.10    2.20
  11  11  -2    0.30    1.30
 -11 -11   2    0.50    1.30
 -12 -12   2    8.30    2.30
 -13 -13   2   -1.70    1.70
  11  11   3    0.80    1.50
 -10 -10  -3   -0.30    1.80
  10  10   3    1.50    1.40
  -9  -9  -3    0.40    1.30
   9   9   3   -0.30    0.80
  -8  -8  -3    1.50    1.10
   8   8   3    0.70    0.90
  -7  -7  -3   -0.20    0.80
   7   7   3    0.00    0.60
  -6  -6  -3   10.30    1.50
   6   6   3    8.70    1.50
  -5  -5  -3   23.90    2.80
   5   5   3   27.20    2.90
   5   5   3   27.20    2.60
  -4  -4  -3    8.30    1.10
   4   4   3    6.80    1.20
   4   4   3    8.30    1.00
  -3  -3  -3    9.10    1.10
   3   3   3   10.10    1.10
   3   3   3    8.60    1.30
  -2  -2  -3   30.60    3.00
   2   2   3   31.90    3.20
   2   2   3   31.10    3.00
  -1  -1  -3 1893.61  174.78
   1   1   3 1815.42  174.78
   1   1   3 1942.11  174.68
   1   1   3 1902.31  174.88
   0   0  -3    3.80    0.40
   0   0   3    5.10    0.60
   0   0   3    3.40    0.50
   0   0   3    5.20    0.80
  -1  -1   3    8.00    0.90
  -1  -1   3    6.20    0.70
  -1  -1   3    6.20    0.70
   2   2  -3   11.70    1.20
  -2  -2   3   11.40    1.20
  -2  -2   3   12.10    1.20
  -2  -2   3   11.10    1.30
   3   3  -3   23.20    2.30
  -3  -3   3   24.30    2.30
  -3  -3   3   23.60    2.30
   4   4  -3   28.50    2.70
  -4  -4   3   29.90    2.80
  -4  -4   3   26.90    2.70
   5   5  -3   27.00    2.50
  -5  -5   3   26.20    2.70
  -5  -5   3   24.80    2.50
   6   6  -3   16.10    1.70
  -6  -6   3   16.40    1.70
  -6  -6   3   16.60    1.90
   7   7  -3   12.10    1.40
  -7  -7   3   10.00    1.20
  -7  -7   3   11.00    1.50
   8   8  -3    2.40    0.80
  -8  -8   3    2.30    1.00
   9   9  -3    5.10    1.10
  -9  -9   3    5.70    1.40
  10  10  -3    1.60    1.10
 -10 -10   3    3.50    1.30
  11  11  -3    0.80    1.30
 -11 -11   3    0.70    1.30
 -12 -12   3   -1.40    1.30
 -13 -13   3    1.30    2.10
  11  11   4    0.60    1.60
  10  10   4    0.60    1.30
   9   9   4    0.40    1.00
  -8  -8  -4   -0.10    1.30
   8   8   4    1.30    1.00
  -7  -7  -4   -0.40    1.00
   7   7   4    1.30    0.90
  -6  -6  -4    3.30    0.90
   6   6   4    1.40    0.90
  -5  -5  -4   -0.80    0.50
   5   5   4    1.00    0.60
   5   5   4   -0.40    0.70
  -4  -4  -4    0.20    0.50
   4   4   4   -1.00    0.40
   4   4   4   -0.20    0.60
  -3  -3  -4    0.60    0.40
   3   3   4   -0.20    0.50
   3   3   4    0.60    0.40
  -2  -2  -4   14.90    1.70
   2   2   4   17.60    1.70
   2   2   4   16.50    2.00
  -1  -1  -4   78.49    7.30
   1   1   4   74.99    7.20
   1   1   4   76.99    7.30
   1   1   4   79.29    7.40
   0   0   4   58.59    6.00
   0   0   4   63.79    5.80
  -1  -1   4   20.70    2.20
  -1  -1   4   19.60    2.00
  -1  -1   4   19.70    1.90
   2   2  -4  422.96   38.80
  -2  -2   4  412.86   38.70
  -2  -2   4  417.26   38.90
  -2  -2   4  418.26   38.80
   3   3  -4   18.90    1.90
  -3  -3   4   18.50    1.90
  -3  -3   4   18.90    1.90
   4   4  -4   29.50    2.90
  -4  -4   4   27.30    2.90
  -4  -4   4   32.70    3.00
   5   5  -4    0.20    0.30
  -5  -5   4    0.40    0.40
  -5  -5   4    0.00    0.40
   6   6  -4    4.70    0.70
  -6  -6   4    4.70    0.70
  -6  -6   4    3.60    0.80
   7   7  -4    6.40    0.90
  -7  -7   4    5.80    1.10
  -7  -7   4    6.10    0.90
   8   8  -4    2.60    0.70
  -8  -8   4    2.10    0.80
  -8  -8   4    2.50    0.60
   9   9  -4   35.70    3.80
  -9  -9   4   38.70    4.10
  10  10  -4   14.60    2.00
 -10 -10   4   13.80    2.20
 -11 -11   4   36.90    4.50
 -12 -12   4   -0.50    1.60
 -13 -13   4    4.00    2.00
  10  10   5   -0.70    1.30
   9   9   5   -0.60    1.10
   8   8   5    0.40    1.00
   7   7   5   -1.40    0.80
  -6  -6  -5    0.90    0.90
   6   6   5    1.20    0.80
  -5  -5  -5    0.70    0.70
   5   5   5   -0.30    0.60
   5   5   5   -0.10    0.70
  -4  -4  -5    1.00    0.70
   4   4   5    0.90    0.50
   4   4   5    0.40    0.80
  -3  -3  -5   -0.10    0.50
   3   3   5   -2.30    0.50
   3   3   5   -1.60    0.70
  -2  -2  -5   73.89    7.40
   2   2   5   78.59    7.60
   2   2   5   80.99    7.40
   1   1   5    6.10    1.10
   1   1   5    6.60    0.90
   0   0   5    0.30    0.30
   0   0   5   -0.40    0.50
  -1  -1   5   70.19    6.70
  -1  -1   5   67.99    6.60
  -1  -1   5   75.19    6.90
  -2  -2   5    6.50    0.90
  -2  -2   5    6.20    1.10
  -2  -2   5    7.30    0.80
   3   3  -5   76.79    7.80
  -3  -3   5   77.49    7.90
  -3  -3   5   87.59    7.80
  -3  -3   5   85.89    7.80
   4   4  -5   23.10    2.30
  -4  -4   5   21.00    2.30
  -4  -4   5   22.70    2.30
   5   5  -5   54.29    5.50
  -5  -5   5   62.89    5.60
  -5  -5   5   57.79    5.60
   6   6  -5   10.60    1.30
  -6  -6   5   12.20    1.40
  -6  -6   5   11.70    1.50
   7   7  -5    0.20    0.50
  -7  -7   5    1.20    0.60
  -7  -7   5    0.40    0.50
   8   8  -5   16.60    2.00
  -8  -8   5   17.10    2.00
  -8  -8   5   20.10    2.40
   9   9  -5  107.89   10.10
  -9  -9   5  102.79   10.30
 -10 -10   5    2.90    1.20
 -11 -11   5    6.20    1.70
 -12 -12   5   -0.80    1.30
 -13 -13   5   -1.90    1.50
  10  10   6   -1.10    1.10
   9   9   6    1.30    1.20
   8   8   6    1.10    1.20
   7   7   6    1.30    1.10
   6   6   6    2.70    1.00
   5   5   6    6.70    1.50
  -4  -4  -6   -0.30    0.80
   4   4   6    0.10    0.60
   4   4   6    0.40    0.70
  -3  -3  -6   -0.10    0.60
   3   3   6    1.40    0.80
   3   3   6    0.00    0.50
   2   2   6  104.49   10.60
   2   2   6  113.89   10.40
   1   1   6   32.30    3.20
   1   1   6   30.90    3.40
   0   0   6  277.27   26.10
   0   0   6  284.67   26.40
  -1  -1   6    2.30    1.00
  -1  -1   6    4.40    0.50
  -1  -1   6    5.20    0.80
  -2  -2   6   20.30    2.10
  -2  -2   6   23.20    2.30
  -2  -2   6   24.80    2.60
   3   3  -6    3.40    0.70
  -3  -3   6    3.50    0.90
  -3  -3   6    2.90    0.50
  -3  -3   6    3.20    0.60
   4   4  -6    3.80    0.70
  -4  -4   6    3.40    0.60
  -4  -4   6    3.50    0.70
   5   5  -6    0.70    0.40
  -5  -5   6    1.20    0.60
  -5  -5   6    1.00    0.40
   6   6  -6    1.50    0.50
  -6  -6   6    1.30    0.60
  -6  -6   6    1.90    0.60
   7   7  -6   10.80    1.40
  -7  -7   6   10.90    1.60
  -7  -7   6   14.00    1.50
   8   8  -6   31.10    3.30
  -8  -8   6   31.80    3.40
  -8  -8   6   36.10    3.60
  -9  -9   6   61.39    6.10
  -9  -9   6   62.79    6.40
 -10 -10   6    3.90    1.30
 -11 -11   6    3.50    1.40
 -12 -12   6    2.10    1.60
 -13 -13   6    3.10    1.80
   9   9   7    0.30    1.40
   8   8   7   -1.80    1.00
   7   7   7   -0.30    0.90
   6   6   7    0.10    0.80
   5   5   7   -0.60    0.90
   4   4   7    1.30    0.80
   4   4   7    1.40    0.80
   3   3   7    0.30    0.60
   3   3   7    0.40    0.90
   2   2   7    4.70    0.90
   2   2   7    3.50    1.10
   1   1   7    9.80    1.60
   1   1   7   10.20    1.30
   0   0   7   -0.40    0.80
   0   0   7    0.00    0.50
  -1  -1   7   24.10    2.40
  -1  -1   7   31.60    3.30
  -1  -1   7   25.10    2.60
  -2  -2   7   11.00    1.60
  -2  -2   7    7.30    0.90
  -2  -2   7    7.50    1.10
   3   3  -7   32.10    3.10
  -3  -3   7   27.60    3.00
  -3  -3   7   31.10    3.30
  -3  -3   7   27.70    2.90
   4   4  -7   13.40    1.70
  -4  -4   7   12.80    1.60
  -4  -4   7   13.40    1.50
  -4  -4   7   14.20    2.00
   5   5  -7   22.80    2.40
  -5  -5   7   22.10    2.40
  -5  -5   7   21.80    2.40
   6   6  -7    3.00    0.70
  -6  -6   7    2.10    0.70
  -6  -6   7    2.40    0.70
   7   7  -7    4.60    0.90
  -7  -7   7    4.70    1.10
  -7  -7   7    6.00    1.10
  -8  -8   7   98.29    9.40
  -8  -8   7   93.79    9.20
  -9  -9   7   30.40    3.50
  -9  -9   7   31.10    3.40
 -10 -10   7    7.10    1.70
 -11 -11   7   -1.20    1.10
 -12 -12   7    1.40    1.40
 -13 -13   7    2.80    1.70
   8   8   8    0.40    1.30
   7   7   8    0.70    1.10
   6   6   8    0.40    1.20
   5   5   8    0.20    1.10
   4   4   8    0.30    1.10
   4   4   8    0.30    1.00
   3   3   8    2.20    1.20
   3   3   8    4.60    1.10
   2   2   8    1.60    1.10
   2   2   8    4.20    0.90
   1   1   8    1.60    0.70
   1   1   8    0.60    0.90
   0   0   8   36.60    3.70
   0   0   8   36.00    4.00
  -1  -1   8    8.20    0.90
  -1  -1   8   13.00    1.90
  -1  -1   8   10.10    1.30
  -2  -2   8   26.80    2.90
  -2  -2   8   33.90    3.70
  -2  -2   8   26.20    2.60
   3   3  -8   27.10    2.70
  -3  -3   8   23.90    2.60
  -3  -3   8   30.50    3.20
  -3  -3   8   21.20    2.40
   4   4  -8    0.90    0.70
  -4  -4   8    1.80    1.00
  -4  -4   8    1.00    0.50
  -4  -4   8    1.00    0.60
   5   5  -8    1.40    0.70
  -5  -5   8    1.20    0.70
  -5  -5   8    1.60    0.60
   6   6  -8    4.70    1.00
  -6  -6   8    4.40    0.90
  -6  -6   8    3.50    0.80
   7   7  -8    2.70    0.80
  -7  -7   8    2.40    0.90
  -7  -7   8    2.50    1.00
  -8  -8   8   39.30    4.50
  -8  -8   8   49.60    4.70
  -9  -9   8   -0.60    0.90
  -9  -9   8   -1.60    0.90
 -10 -10   8    4.70    1.50
 -11 -11   8    0.30    1.30
 -12 -12   8   -2.00    1.20
 -13 -13   8    1.50    1.60
   7   7   9    2.20    1.60
   6   6   9    0.60    1.30
   5   5   9   -0.20    1.10
   4   4   9    0.00    1.10
   3   3   9    1.30    1.20
   3   3   9    0.50    1.00
   2   2   9    3.70    1.10
   2   2   9    6.00    1.50
   1   1   9   11.50    1.70
   1   1   9   12.00    2.20
   0   0   9    1.20    0.70
   0   0   9    0.20    1.10
  -1  -1   9    6.10    1.80
  -1  -1   9    9.30    1.30
  -2  -2   9    6.20    1.60
  -2  -2   9    6.00    1.10
  -3  -3   9   10.10    1.40
  -3  -3   9    8.80    1.10
  -3  -3   9    9.80    2.00
   4   4  -9   -0.50    0.70
  -4  -4   9   -0.30    0.50
  -4  -4   9    0.90    0.60
  -4  -4   9    2.10    1.30
   5   5  -9    1.30    0.80
  -5  -5   9    0.70    0.70
  -5  -5   9    1.20    0.60
   6   6  -9    1.60    0.90
  -6  -6   9    1.40    0.90
  -6  -6   9    3.20    0.80
  -7  -7   9   13.90    1.80
  -7  -7   9   10.10    1.80
  -8  -8   9   33.50    3.80
  -8  -8   9   33.70    3.70
  -9  -9   9    3.20    1.10
  -9  -9   9    2.40    1.20
 -10 -10   9    0.10    1.10
 -10 -10   9    1.00    1.00
 -11 -11   9    2.00    1.20
 -12 -12   9    3.30    1.70
 -13 -13   9   -1.10    1.60
   6   6  10   -1.20    1.30
   5   5  10   -0.50    1.40
   4   4  10    0.10    1.20
   3   3  10    0.40    1.20
   3   3  10    1.70    1.20
   2   2  10   -0.60    1.10
   2   2  10   -0.80    0.90
   1   1  10    2.60    1.10
   1   1  10    0.80    1.30
   0   0  10    2.30    0.90
   0   0  10    1.30    1.30
  -1  -1  10    0.70    0.70
  -1  -1  10   -1.20    1.30
  -2  -2  10    0.00    0.80
  -2  -2  10   -1.60    1.20
  -3  -3  10    0.40    0.70
  -3  -3  10   -0.30    1.40
   4   4 -10   -0.10    0.90
  -4  -4  10    0.50    0.70
  -4  -4  10    2.90    1.70
  -4  -4  10    0.40    0.60
   5   5 -10   -0.60    0.90
  -5  -5  10   -0.60    0.50
  -5  -5  10    0.40    0.80
  -6  -6  10   15.40    2.10
  -6  -6  10   15.60    2.00
  -7  -7  10   27.30    3.10
  -7  -7  10   26.00    3.10
  -8  -8  10   -0.80    0.90
  -8  -8  10   -0.10    1.00
  -9  -9  10    2.50    1.20
  -9  -9  10    0.00    0.90
 -10 -10  10    4.80    1.60
 -10 -10  10    6.80    1.70
 -11 -11  10    3.20    1.50
 -12 -12  10    0.50    1.60
   5   5  11    3.30    2.00
   4   4  11   -1.80    1.20
   3   3  11   -0.20    1.30
   3   3  11   -0.40    1.40
   2   2  11    0.10    1.20
   2   2  11    1.30    1.50
   1   1  11    2.30    1.60
   1   1  11    3.20    1.20
   0   0  11    0.10    1.40
   0   0  11    1.60    1.00
  -1  -1  11    1.40    1.70
  -1  -1  11    0.30    0.90
  -2  -2  11    3.40    1.10
  -2  -2  11    0.10    1.50
  -3  -3  11    2.40    1.00
  -3  -3  11    3.30    2.00
   4   4 -11   -1.10    1.00
  -4  -4  11   -0.10    1.90
  -4  -4  11   -0.80    0.80
  -5  -5  11    0.20    0.90
  -5  -5  11   -0.40    1.80
  -6  -6  11    4.00    1.10
  -6  -6  11    7.10    1.50
  -7  -7  11   19.60    2.50
  -7  -7  11   18.70    2.40
  -8  -8  11   -0.40    0.90
  -8  -8  11    1.60    1.20
  -9  -9  11   -0.10    1.10
  -9  -9  11    0.10    1.30
 -10 -10  11    1.30    1.20
 -10 -10  11    2.50    1.50
 -11 -11  11    2.40    1.70
 -12 -12  11   -1.10    1.50
   4   4  12    0.20    1.90
   3   3  12   -1.00    1.80
   2   2  12    0.20    1.30
   2   2  12   -1.70    1.70
   1   1  12    3.00    1.80
   1   1  12    0.40    1.20
   0   0  12    2.20    1.90
   0   0  12   -1.20    1.10
  -1  -1  12    0.10    1.80
  -1  -1  12    1.20    1.10
  -2  -2  12   -0.80    1.00
  -2  -2  12    1.90    1.90
   3   3 -12    1.70    1.60
  -3  -3  12    1.40    1.10
  -3  -3  12    1.10    2.20
   4   4 -12    0.50    1.50
  -4  -4  12   -0.60    0.90
  -4  -4  12    0.30    2.20
  -5  -5  12   -0.60    1.10
  -6  -6  12    2.10    1.30
  -7  -7  12    6.20    1.60
  -8  -8  12    0.70    1.30
  -9  -9  12    2.20    1.30
  -9  -9  12    2.20    1.50
 -10 -10  12    1.90    1.60
 -10 -10  12    0.60    1.40
 -11 -11  12   -1.10    1.50
   3   3  13   -0.20    2.20
   2   2  13   -0.50    1.70
   2   2  13    2.70    1.70
   1   1  13   -0.30    1.40
   1   1  13    2.00    2.20
   0   0  13    0.70    2.10
   0   0  13   -2.70    1.30
  -1  -1  13   -1.10    2.10
  -1  -1  13    0.40    1.30
  -2  -2  13    0.30    2.10
  -2  -2  13   -1.40    1.20
   3   3 -13    0.00    1.70
  -3  -3  13   -1.30    1.20
  -3  -3  13   -1.20    2.70
  -4  -4  13   -0.40    1.10
  -5  -5  13    1.50    1.40
  -6  -6  13    3.80    1.50
  -7  -7  13    1.00    1.40
  -8  -8  13    2.50    1.50
  -9  -9  13   12.20    2.30
 -10 -10  13    1.00    1.70
 -11 -11  13   -0.90    1.60
 -11 -11  13    0.70    2.30
   1   1  14   -1.10    2.50
   1   1  14   -1.00    1.60
   0   0  14   -0.80    1.40
   0   0  14    0.40    2.60
  -1  -1  14   -1.00    2.50
  -1  -1  14    1.20    1.50
  -2  -2  14    0.70    1.40
  -2  -2  14   -1.10    3.00
  -3  -3  14    1.30    1.40
  -4  -4  14    2.30    1.50
  -5  -5  14    0.00    1.50
  -6  -6  14    2.50    1.60
  -7  -7  14    0.70    1.60
  -8  -8  14   -0.80    1.70
  -9  -9  14   -1.60    1.70
 -10 -10  14   -1.40    1.90
  -1  -1  15    2.30    4.20
  -1  -1  15   -2.20    1.60
  -2  -2  15   -1.90    1.60
  -3  -3  15   -1.20    1.60
  -4  -4  15    0.50    1.50
  -5  -5  15    1.80    1.60
  -6  -6  15    2.90    1.80
  -7  -7  15    0.90    1.80
  -8  -8  15   -1.00    1.90
  -7  -9  15    2.50    2.00
  -6  -8  15    0.70    1.80
  -5  -7  15    3.10    1.70
  -4  -6  15   -0.20    1.50
  -3  -5  15    2.30    1.70
  -2  -4  15    0.20    1.60
  -9 -11  14    4.10    2.00
  -8 -10  14    0.90    1.80
  -7  -9  14    1.00    1.60
  -6  -8  14    0.00    1.60
  -5  -7  14    2.90    1.40
  -4  -6  14    1.90    1.40
  -3  -5  14   -0.20    1.30
  -2  -4  14    0.80    1.40
  -1  -3  14    2.20    1.50
   0  -2  14    3.40    2.80
   0  -2  14    0.80    1.50
   1  -1  14    1.50    1.60
   1  -1  14   -1.00    2.50
 -10 -12  13    1.10    1.80
  -9 -11  13    0.30    1.60
  -8 -10  13    0.20    1.50
  -7  -9  13    0.50    1.40
  -6  -8  13    0.50    1.40
  -5  -7  13    8.40    1.80
  -4  -6  13    1.80    1.10
  -3  -5  13    1.30    1.10
  -2  -4  13    0.30    2.70
  -2  -4  13    0.70    1.20
  -1  -3  13    0.40    2.50
  -1  -3  13    0.30    1.20
   0  -2  13    1.50    2.40
   0  -2  13   -0.40    1.30
   1  -1  13   -0.90    1.30
   1  -1  13    0.00    2.20
   2   0  13   -0.20    1.50
   2   0  13   -3.60    2.00
   3   1  13    0.30    2.30
 -11 -13  12    2.30    1.70
 -10 -12  12   -2.00    1.50
 -10 -12  12   -0.60    1.10
  -9 -11  12    2.70    1.60
  -9 -11  12    2.50    1.40
  -8 -10  12    1.60    1.30
  -8 -10  12    6.70    1.60
  -7  -9  12    0.90    1.20
  -6  -8  12    0.60    1.20
  -5  -7  12   14.30    2.20
  -4  -6  12    0.40    1.00
  -3  -5  12    0.50    1.00
  -3  -5  12    0.60    2.70
  -2  -4  12    0.90    0.90
  -2  -4  12    0.30    2.30
  -1  -3  12   -0.50    1.70
  -1  -3  12    0.00    1.00
   0  -2  12   -0.30    1.70
   0  -2  12    1.90    1.20
   1  -1  12   -1.10    1.60
   1  -1  12    0.30    1.20
   2   0  12   -1.00    1.40
   2   0  12    1.60    1.80
   3   1  12    1.20    1.70
   4   2  12   -1.30    1.80
 -11 -13  11   -0.60    1.40
 -10 -12  11    3.90    1.80
 -10 -12  11    2.70    1.40
  -9 -11  11    3.10    1.40
  -9 -11  11    2.80    1.40
  -8 -10  11    1.50    1.00
  -8 -10  11    3.20    1.30
  -7  -9  11    0.10    0.90
  -7  -9  11    0.80    1.10
  -6  -8  11   15.70    2.10
  -6  -8  11   17.40    2.30
  -5  -7  11    0.10    1.00
  -4  -6  11   -0.70    0.90
  -3  -5  11    2.00    2.10
  -3  -5  11    1.70    1.00
  -2  -4  11    0.90    0.90
  -2  -4  11    4.50    2.00
  -1  -3  11   -2.00    1.50
  -1  -3  11    0.50    0.90
   0  -2  11   -0.40    1.60
   0  -2  11    1.40    0.90
   1  -1  11    2.20    1.00
   1  -1  11    3.50    1.70
   2   0  11   -0.70    1.40
   2   0  11   -0.80    1.00
   3   1  11    2.50    1.40
   3   1  11    1.70    1.50
   4   2  11    1.80    1.60
   5   3  11   -0.30    1.40
   6   4  11   -1.30    1.60
 -12 -14  10    1.50    1.60
 -11 -13  10   -0.10    1.50
 -10 -12  10    0.10    1.20
 -10 -12  10    1.70    1.50
  -9 -11  10   -0.30    1.10
  -9 -11  10   -0.10    1.10
  -8 -10  10    0.70    1.00
  -8 -10  10    0.60    1.00
  -7  -9  10   -0.20    1.00
  -7  -9  10    0.10    0.90
  -6  -8  10   15.10    2.00
  -6  -8  10   16.60    2.20
  -5  -7  10    2.70    0.80
  -5  -7  10   -1.00    0.90
  -4  -6  10    1.80    1.60
  -4  -6  10    2.90    1.00
  -4  -6  10    2.30    0.70
   4   6 -10    0.70    1.00
  -3  -5  10    1.50    1.60
  -3  -5  10    0.90    0.70
  -2  -4  10    1.30    0.70
  -2  -4  10    2.20    1.50
  -1  -3  10    1.60    0.80
  -1  -3  10    2.60    1.40
   0  -2  10    0.70    1.20
   0  -2  10    0.90    0.90
   1  -1  10    0.20    1.30
   1  -1  10    1.90    0.90
   2   0  10    1.90    1.30
   2   0  10    4.70    1.20
   3   1  10    1.60    1.30
   3   1  10    0.50    1.10
   4   2  10    1.60    1.40
   5   3  10    0.30    1.20
   6   4  10    0.00    1.50
   7   5  10   -1.10    1.30
 -12 -14   9   -1.50    1.40
 -11 -13   9    0.70    1.30
 -10 -12   9    1.70    1.30
  -9 -11   9    5.90    1.40
  -9 -11   9    7.00    1.50
  -8 -10   9    2.30    1.00
  -8 -10   9    1.90    1.00
  -7  -9   9   49.80    5.30
  -7  -9   9   53.79    5.30
  -6  -8   9   80.59    7.90
  -6  -8   9   80.29    7.90
  -5  -7   9    5.10    1.10
  -5  -7   9    3.90    0.90
  -4  -6   9    0.40    1.30
  -4  -6   9    0.60    0.60
  -4  -6   9    2.20    0.60
   4   6  -9    0.60    0.90
  -3  -5   9    5.90    1.10
  -3  -5   9    7.20    1.00
  -3  -5   9    7.30    1.70
  -2  -4   9    2.00    0.50
  -2  -4   9    2.70    0.80
  -2  -4   9    3.80    1.30
  -1  -3   9    1.80    0.70
  -1  -3   9    2.90    1.20
   0  -2   9    2.90    1.40
   0  -2   9    3.70    0.90
   1  -1   9   11.60    2.10
   1  -1   9   13.30    1.70
   2   0   9    0.10    1.10
   2   0   9   -1.20    0.70
   3   1   9    7.70    1.40
   3   1   9    5.50    1.50
   4   2   9    0.60    1.00
   4   2   9    1.90    1.30
   5   3   9    1.30    1.10
   6   4   9   -0.40    1.20
   7   5   9   -0.70    1.10
   8   6   9    2.50    1.80
 -13 -15   8   -1.80    1.50
 -12 -14   8    0.00    1.30
 -11 -13   8    3.60    1.60
 -10 -12   8   -1.30    1.00
  -9 -11   8   11.20    2.00
  -9 -11   8   15.00    1.90
  -8 -10   8   18.00    2.30
  -8 -10   8   15.60    2.20
  -7  -9   8   63.89    6.30
  -7  -9   8   59.99    6.10
  -6  -8   8   14.80    1.90
  -6  -8   8   13.50    1.80
  -5  -7   8   12.50    1.60
  -5  -7   8   12.40    1.60
   5   7  -8   13.50    1.60
  -4  -6   8    0.60    0.90
  -4  -6   8    0.30    0.50
  -4  -6   8    0.60    0.50
   4   6  -8    0.00    0.60
  -3  -5   8    1.60    0.50
  -3  -5   8    3.30    1.30
  -3  -5   8    1.00    0.60
   3   5  -8    1.80    0.90
  -2  -4   8    2.00    1.20
  -2  -4   8    2.40    0.50
  -2  -4   8    2.10    0.70
  -1  -3   8    0.40    0.30
  -1  -3   8   -0.30    1.00
  -1  -3   8    0.10    0.50
   0  -2   8    2.80    1.10
   0  -2   8    2.90    0.70
   1  -1   8    0.70    0.60
   1  -1   8    1.10    0.90
   2   0   8   25.00    3.70
   2   0   8   36.00    3.40
   3   1   8    2.40    1.10
   3   1   8    1.00    0.80
   4   2   8   14.00    2.50
   4   2   8   20.20    2.30
   5   3   8    0.80    1.10
   6   4   8    0.80    1.10
   7   5   8    1.20    1.20
   8   6   8   -0.30    1.20
 -13 -15   7   -0.50    1.60
 -12 -14   7    1.00    1.40
 -11 -13   7    0.20    1.20
 -10 -12   7    2.60    1.20
  -9 -11   7   16.30    2.40
  -9 -11   7   16.60    2.10
  -8 -10   7    1.40    0.90
  -8 -10   7    2.70    1.00
  -7  -9   7   96.39    9.50
  -7  -9   7   99.29    9.40
  -6  -8   7   13.80    1.90
  -6  -8   7   16.00    1.90
   6   8  -7   14.70    1.60
  -5  -7   7    2.20    0.60
  -5  -7   7    1.40    0.60
   5   7  -7    1.80    0.50
  -4  -6   7    7.90    1.20
  -4  -6   7    9.00    1.20
   4   6  -7    9.40    1.20
  -3  -5   7   24.80    2.50
  -3  -5   7   17.30    1.90
  -3  -5   7   16.00    2.10
   3   5  -7   21.40    2.10
  -2  -4   7    0.60    0.50
  -2  -4   7    0.20    0.30
  -2  -4   7   -1.30    0.70
  -1  -3   7   33.80    3.50
  -1  -3   7   40.10    3.80
  -1  -3   7   34.30    3.40
   0  -2   7    1.60    0.90
   0  -2   7    1.10    0.50
   0  -2   7    1.30    0.30
   0   2  -7    1.60    0.40
   1  -1   7   10.90    1.30
   1  -1   7    8.40    1.50
  -1   1  -7    8.60    1.00
   2   0   7    0.00    0.50
   2   0   7    0.20    0.70
  -2   0  -7   -0.20    0.50
   3   1   7    7.80    1.60
   3   1   7    9.60    1.30
   4   2   7    3.60    1.10
   4   2   7    2.40    0.80
   5   3   7   -0.10    0.80
   6   4   7   -0.20    0.70
   7   5   7   -1.10    0.80
   8   6   7    0.50    1.10
   9   7   7    0.40    1.20
 -13 -15   6    0.20    2.00
 -12 -14   6    0.50    1.20
 -11 -13   6    2.60    1.40
 -10 -12   6    0.90    1.00
  -9 -11   6   47.70    5.10
  -8 -10   6   30.50    3.20
  -8 -10   6   28.60    3.40
  -7  -9   6   29.50    3.20
  -7  -9   6   33.20    3.40
  -6  -8   6    0.70    0.60
  -6  -8   6   -0.40    0.60
   6   8  -6    0.90    0.40
  -5  -7   6   13.10    1.50
  -5  -7   6   13.60    1.50
   5   7  -6   10.30    1.30
  -4  -6   6   19.80    2.10
  -4  -6   6   17.90    2.00
   4   6  -6   20.00    2.00
  -3  -5   6   14.20    1.80
  -3  -5   6   13.60    1.60
  -3  -5   6   14.00    1.70
   3   5  -6   15.90    1.60
  -2  -4   6   16.50    1.80
  -2  -4   6   18.00    1.90
  -2  -4   6   21.20    2.30
  -1  -3   6    1.60    0.40
  -1  -3   6    2.40    0.50
  -1  -3   6    2.10    0.80
   1   3  -6    2.20    0.50
   0  -2   6   25.20    2.60
   0  -2   6   30.10    2.70
   0  -2   6   27.50    2.90
   0   2  -6   26.40    2.60
   1  -1   6   31.00    3.00
   1  -1   6   30.70    2.80
  -1   1  -6   24.20    2.70
   2   0   6   10.20    1.20
   2   0   6    9.20    1.50
  -2   0  -6    8.30    1.20
   3   1   6    4.60    0.80
   3   1   6    3.10    1.00
  -3  -1  -6    3.90    1.00
   4   2   6    2.30    0.70
   4   2   6    1.00    0.80
  -4  -2  -6    4.30    1.10
   5   3   6    0.80    0.80
   5   3   6    0.70    0.90
   6   4   6   -0.40    0.80
   7   5   6   -1.00    0.90
   8   6   6    0.00    0.90
   9   7   6    0.30    1.10
  10   8   6    0.70    1.30
 -13 -15   5   -2.00    1.50
 -12 -14   5    1.90    1.80
 -11 -13   5    1.30    1.40
 -10 -12   5    1.30    1.10
  -9 -11   5    2.00    1.10
  -8 -10   5   55.99    5.50
  -8 -10   5   59.89    5.80
   8  10  -5   55.79    5.50
  -7  -9   5    0.90    0.50
  -7  -9   5    0.40    0.60
   7   9  -5    0.80    0.50
  -6  -8   5    1.00    0.50
  -6  -8   5    0.10    0.50
   6   8  -5    0.50    0.30
  -5  -7   5   43.50    4.20
  -5  -7   5   45.00    4.20
   5   7  -5   40.40    4.00
  -4  -6   5    0.10    0.30
  -4  -6   5    0.20    0.40
   4   6  -5    0.10    0.30
  -3  -5   5    1.80    0.50
  -3  -5   5    2.30    0.60
   3   5  -5    3.20    0.50
  -2  -4   5    1.60    0.50
  -2  -4   5    2.40    0.40
  -2  -4   5    2.20    0.70
  -1  -3   5   10.50    1.20
  -1  -3   5   16.90    1.60
  -1  -3   5   10.20    1.10
   1   3  -5   10.70    1.20
   0  -2   5   26.10    2.50
   0  -2   5   22.10    2.40
   0   2  -5   23.50    2.30
   1  -1   5    5.40    0.70
   1  -1   5    4.30    0.90
  -1   1  -5    4.80    0.70
   2   0   5    1.00    0.60
   2   0   5   -0.50    0.40
  -2   0  -5   -0.20    0.60
   3   1   5  231.08   22.90
   3   1   5  254.57   22.80
  -3  -1  -5  244.38   22.90
   4   2   5    0.80    0.50
   4   2   5    3.60    0.90
  -4  -2  -5    1.30    0.80
   5   3   5    1.30    0.60
   5   3   5    1.80    0.80
  -5  -3  -5    2.80    1.00
   6   4   5    6.40    1.20
  -6  -4  -5    4.20    1.20
   7   5   5    0.40    0.80
  -7  -5  -5    0.30    1.20
   8   6   5    0.40    0.90
   9   7   5   -0.10    1.10
  10   8   5    0.70    1.30
 -13 -15   4    2.10    2.20
 -12 -14   4   -0.60    1.50
 -11 -13   4   -0.50    1.20
 -10 -12   4   50.49    5.50
  -9 -11   4   22.10    2.70
   9  11  -4   18.00    2.40
  -8 -10   4   48.80    4.80
  -8 -10   4   43.10    4.40
   8  10  -4   46.50    4.50
  -7  -9   4   13.40    1.80
  -7  -9   4   13.00    1.50
   7   9  -4   13.00    1.50
  -6  -8   4   42.80    4.50
  -6  -8   4   44.70    4.40
   6   8  -4   47.30    4.30
  -5  -7   4    1.40    0.50
  -5  -7   4    0.40    0.40
   5   7  -4    0.60    0.30
  -4  -6   4   16.90    1.60
  -4  -6   4   17.40    1.70
   4   6  -4   14.20    1.50
  -3  -5   4   19.30    1.90
  -3  -5   4   20.80    2.00
   3   5  -4   17.80    1.90
  -2  -4   4   14.60    1.80
  -2  -4   4   18.90    1.80
  -2  -4   4   18.00    1.80
   2   4  -4   18.90    1.90
   2   4  -4   16.90    1.70
  -1  -3   4   16.70    1.80
  -1  -3   4   16.50    1.70
  -1  -3   4   19.70    1.90
   1   3  -4   18.30    1.80
   0  -2   4  111.69    9.80
   0  -2   4  107.19    9.70
   0   2  -4   94.69    9.70
   1  -1   4   73.79    7.00
   1  -1   4   79.69    7.20
  -1   1  -4   71.79    7.10
   2   0   4  109.79   10.10
   2   0   4  103.09    9.90
  -2   0  -4  105.49   10.10
   3   1   4    6.20    1.10
   3   1   4    7.50    0.80
  -3  -1  -4    4.60    1.00
   4   2   4   37.70    3.80
   4   2   4   37.70    3.60
  -4  -2  -4   32.70    3.70
   5   3   4    6.30    1.20
   5   3   4    5.40    0.80
  -5  -3  -4    4.40    1.00
   6   4   4    7.90    1.40
  -6  -4  -4    8.00    1.40
   7   5   4    0.70    0.80
  -7  -5  -4    1.00    1.10
   8   6   4   -0.80    0.80
  -8  -6  -4    1.70    1.30
   9   7   4    1.00    1.00
  -9  -7  -4    0.70    1.50
  10   8   4    0.30    1.30
  11   9   4    1.30    1.60
 -13 -15   3    0.60    1.90
 -12 -14   3   -0.80    1.50
 -11 -13   3    2.20    1.50
 -10 -12   3    7.00    1.60
  -9 -11   3    2.60    1.20
   9  11  -3    4.40    1.20
  -8 -10   3    7.40    1.30
   8  10  -3    5.40    1.10
  -7  -9   3   11.20    1.60
  -7  -9   3   11.10    1.30
   7   9  -3   10.10    1.40
  -6  -8   3   15.70    1.70
  -6  -8   3   19.00    2.00
   6   8  -3   16.40    1.80
  -5  -7   3    7.70    0.90
  -5  -7   3    5.70    1.00
   5   7  -3    8.20    0.90
  -4  -6   3    3.00    0.60
  -4  -6   3    2.50    0.50
   4   6  -3    2.20    0.40
  -3  -5   3   17.40    1.60
  -3  -5   3   17.20    1.60
   3   5  -3   13.90    1.50
  -2  -4   3   24.90    2.60
  -2  -4   3   27.40    2.60
   2   4  -3   25.40    2.50
   2   4  -3   30.00    2.70
   2   4  -3   26.50    2.60
  -1  -3   3  193.38   17.40
  -1  -3   3  178.78   17.40
  -1  -3   3  188.78   17.50
   1   3  -3  189.08   17.50
   0  -2   3   12.10    1.20
   0  -2   3   13.40    1.30
   0   2  -3    9.00    1.20
   1  -1   3 1793.82  169.38
   1  -1   3 1928.11  169.48
  -1   1  -3 1770.62  169.48
   2   0   3    2.40    0.60
   2   0   3    1.80    0.40
  -2   0  -3    0.20    0.50
   3   1   3   86.19    7.80
   3   1   3   79.49    8.00
  -3  -1  -3   83.49    8.00
   4   2   3   71.49    6.50
   4   2   3   69.49    6.70
  -4  -2  -3   65.89    6.70
   5   3   3    3.10    0.80
   5   3   3    4.40    0.60
  -5  -3  -3    2.30    0.80
   6   4   3    1.60    0.70
  -6  -4  -3    0.60    0.70
   7   5   3    7.90    1.40
  -7  -5  -3    8.60    1.50
   8   6   3    1.00    0.80
  -8  -6  -3    3.00    1.10
   9   7   3    0.00    1.00
  -9  -7  -3    0.00    1.30
  10   8   3    0.90    1.20
 -10  -8  -3    3.80    1.80
  11   9   3    3.30    1.60
  12  10   3    0.60    1.50
 -13 -15   2    0.60    1.90
 -12 -14   2   -0.20    1.50
 -11 -13   2    1.30    1.40
 -10 -12   2   -0.10    1.10
  10  12  -2    3.10    1.20
  -9 -11   2   21.80    3.00
   9  11  -2   24.90    2.80
  -8 -10   2    2.80    0.90
   8  10  -2    0.90    0.70
  -7  -9   2   23.50    2.60
  -7  -9   2   20.90    2.10
   7   9  -2   23.60    2.40
  -6  -8   2    0.80    0.50
  -6  -8   2    0.90    0.30
   6   8  -2    0.60    0.50
  -5  -7   2   34.90    3.10
  -5  -7   2   30.20    2.90
   5   7  -2   27.60    3.00
  -4  -6   2    8.50    0.90
  -4  -6   2    7.30    1.10
   4   6  -2    9.30    0.90
  -3  -5   2    8.40    0.90
  -3  -5   2   10.00    1.00
   3   5  -2    8.50    0.90
  -2  -4   2   13.40    1.20
  -2  -4   2   11.60    1.10
  -2  -4   2   10.80    1.20
   2   4  -2   11.30    1.10
   2   4  -2   11.40    1.30
  -1  -3   2  307.67   27.50
  -1  -3   2  289.47   27.50
  -1  -3   2  287.87   27.50
   1   3  -2  294.77   27.60
   1   3  -2  302.97   27.50
   0  -2   2   21.30    2.00
   0   2  -2   18.80    2.00
   1  -1   2   45.50    4.10
   1  -1   2   43.20    4.00
  -1   1  -2   39.40    4.20
   2   0   2 9296.97  893.01
   2   0   2 9999.00  893.31
  -2   0  -2 9661.03  893.21
   3   1   2   11.00    1.20
   3   1   2   11.40    1.30
  -3  -1  -2   14.10    1.40
   4   2   2  103.99    9.20
   4   2   2   93.19    9.30
  -4  -2  -2   95.29    9.30
   5   3   2    0.40    0.50
  -5  -3  -2   -0.40    0.50
   6   4   2    0.50    0.60
  -6  -4  -2    1.20    0.60
   7   5   2    4.60    1.00
  -7  -5  -2    1.30    0.90
   8   6   2    0.20    0.80
  -8  -6  -2    1.90    1.00
   9   7   2   -1.20    0.80
  -9  -7  -2    0.40    1.10
  10   8   2    0.80    1.10
 -10  -8  -2    1.90    1.30
  11   9   2    5.10    1.60
 -11  -9  -2    1.90    2.00
  12  10   2   -0.50    1.50
 -12 -10  -2    0.60    2.40
 -12 -14   1    0.90    1.60
 -11 -13   1    1.10    1.40
  11  13  -1    3.90    1.50
 -10 -12   1   -0.90    1.10
  10  12  -1    1.30    1.30
  -9 -11   1   23.20    2.90
   9  11  -1   19.20    2.60
  -8 -10   1    2.60    0.90
   8  10  -1    1.50    0.90
  -7  -9   1   49.70    4.90
   7   9  -1   45.90    4.70
  -6  -8   1   88.69    8.40
   6   8  -1   85.49    8.30
  -5  -7   1    3.90    0.80
  -5  -7   1    4.60    0.50
   5   7  -1    4.00    0.70
  -4  -6   1    4.40    0.50
  -4  -6   1    3.60    0.70
   4   6  -1    5.60    0.70
  -3  -5   1  366.16   34.50
  -3  -5   1  379.06   34.40
   3   5  -1  367.76   34.40
  -2  -4   1   35.30    3.50
  -2  -4   1   32.70    3.40
  -2  -4   1   37.80    3.40
   2   4  -1   39.20    3.40
  -1  -3   1    0.30    0.20
  -1  -3   1    1.00    0.20
   1   3  -1    0.60    0.20
   0  -2   1   44.60    4.10
   0  -2   1   45.90    4.10
   0   2  -1   44.70    4.10
   0   2  -1   36.90    4.10
   1  -1   1    2.20    0.30
   1  -1   1    2.70    0.40
   1  -1   1    2.80    0.30
  -1   1  -1    2.30    0.30
  -1   1  -1    2.10    0.50
   2   0   1    0.90    0.30
   2   0   1    1.00    0.20
  -2   0  -1    1.50    0.20
  -2   0  -1    0.40    0.30
   3   1   1  680.83   64.29
   3   1   1  756.02   64.39
  -3  -1  -1  671.73   64.29
  -3  -1  -1  673.63   64.49
   4   2   1    3.70    0.60
  -4  -2  -1    3.10    0.60
   5   3   1   45.20    4.40
  -5  -3  -1   44.60    4.40
   6   4   1    1.30    0.60
  -6  -4  -1    0.10    0.60
   7   5   1    7.20    1.30
  -7  -5  -1    9.20    1.40
   8   6   1   -0.50    0.70
  -8  -6  -1    0.00    0.80
   9   7   1    1.70    0.90
  -9  -7  -1    1.40    1.10
  10   8   1    2.20    1.20
 -10  -8  -1    5.90    1.70
  11   9   1    0.10    1.10
 -11  -9  -1    0.10    1.50
  12  10   1    1.60    1.60
 -12 -10  -1    5.20    2.30
 -12 -14   0    1.60    2.00
 -11 -13   0    1.40    1.70
  11  13   0   -0.60    1.20
 -10 -12   0    0.90    1.40
  10  12   0   -0.20    1.10
  -9 -11   0    9.10    1.80
   9  11   0    9.90    1.70
  -8 -10   0   -0.90    0.90
   8  10   0    0.70    0.80
  -7  -9   0    3.80    1.00
   7   9   0    2.60    0.90
  -6  -8   0   91.99    8.60
   6   8   0   87.39    8.60
  -5  -7   0   49.10    4.50
   5   7   0   42.20    4.50
  -4  -6   0   71.89    7.10
   4   6   0   77.39    7.10
  -3  -5   0    3.70    0.60
  -3  -5   0    3.50    0.50
  -3  -5   0    3.70    0.40
   3   5   0    5.50    0.70
  -2  -4   0   82.59    7.60
  -2  -4   0   78.29    7.50
  -2  -4   0   76.79    7.50
   2   4   0   85.69    7.60
  -1  -3   0   82.49    7.90
  -1  -3   0   78.59    7.90
  -1  -3   0   93.69    7.90
  -1  -3   0   84.89    7.80
   1   3   0   79.69    7.90
   1   3   0   87.39    7.80
   1   3   0   82.49    7.80
   1   3   0   84.69    7.90
   0  -2   0  131.59   13.40
   0  -2   0  144.19   13.40
   0  -2   0  151.78   13.40
   0  -2   0  150.68   13.40
   0  -2   0  150.78   13.40
   0   2   0  148.49   13.40
   0   2   0  139.59   13.40
   0   2   0  147.69   13.40
   0   2   0  143.69   13.40
   0   2   0  131.49   13.40
   1  -1   0   18.80    1.70
   1  -1   0   17.30    1.70
   1  -1   0   17.60    1.70
   1  -1   0   21.10    1.80
  -1   1   0   20.20    1.80
  -1   1   0   18.00    1.70
  -1   1   0   16.20    1.70
   2   0   0   34.80    3.20
   2   0   0   33.50    3.10
   2   0   0   31.90    3.10
  -2   0   0   34.90    3.20
  -2   0   0   32.10    3.10
   3   1   0  744.33   68.99
  -3  -1   0  746.33   69.09
   4   2   0   38.80    4.00
  -4  -2   0   46.30    4.10
   5   3   0   15.00    1.70
  -5  -3   0   17.00    1.80
   6   4   0    8.50    1.10
  -6  -4   0    5.30    1.00
   7   5   0    1.00    0.60
  -7  -5   0    0.70    0.60
   8   6   0    0.10    0.60
  -8  -6   0    0.00    0.70
   9   7   0    4.80    1.10
  -9  -7   0    3.10    1.20
  10   8   0    0.90    1.00
 -10  -8   0    1.00    1.20
  11   9   0    0.90    1.20
 -11  -9   0    0.10    1.40
  12  10   0    2.70    1.60
 -12 -10   0    3.10    2.10
  13  11   0    1.50    1.70
 -13 -11   0    1.40    2.30
 -12 -14  -1   -0.30    2.40
  12  14   1   -0.40    1.80
 -11 -13  -1   -1.50    1.70
  11  13   1    1.20    1.50
 -10 -12  -1    1.10    1.50
  10  12   1    4.50    1.70
  -9 -11  -1    0.00    1.10
   9  11   1   -0.20    1.10
  -8 -10  -1    3.50    1.20
   8  10   1    4.10    1.20
  -7  -9  -1    5.60    1.20
   7   9   1    5.60    1.20
  -6  -8  -1    2.20    0.80
   6   8   1    1.20    0.70
  -5  -7  -1   20.90    2.20
   5   7   1   18.80    2.20
  -4  -6  -1   16.30    1.70
   4   6   1   15.00    1.80
  -3  -5  -1   97.29    8.50
  -3  -5  -1  102.09    8.60
   3   5   1   89.79    8.60
   3   5   1   75.49    8.50
  -2  -4  -1   40.40    3.90
  -2  -4  -1   45.60    3.90
   2   4   1   36.70    3.90
   2   4   1   43.60    4.00
  -1  -3  -1   20.30    1.90
  -1  -3  -1   19.40    1.90
   1   3   1   19.10    1.90
   1   3   1   20.20    2.00
   0  -2  -1   33.60    3.80
   0  -2  -1   46.20    3.80
   0   2   1   40.80    3.80
   0   2   1   34.50    3.80
   0   2   1   45.70    3.80
   1  -1  -1  242.88   24.50
   1  -1  -1  306.37   24.50
   1  -1  -1  274.67   24.50
  -1   1   1  234.98   24.50
  -1   1   1  270.77   24.50
  -1   1   1  257.17   24.50
   2   0  -1    0.60    0.20
   2   0  -1    0.60    0.20
  -2   0   1    1.00    0.20
  -2   0   1    0.80    0.20
   3   1  -1    5.00    0.60
   3   1  -1    5.00    0.60
  -3  -1   1    5.10    0.70
  -3  -1   1    5.70    0.60
   4   2  -1    0.40    0.20
   4   2  -1    0.90    0.30
  -4  -2   1    1.00    0.20
  -4  -2   1    1.00    0.40
   5   3  -1   10.30    1.20
  -5  -3   1   11.80    1.40
   6   4  -1   -0.20    0.30
  -6  -4   1    0.10    0.40
   7   5  -1    6.90    1.00
  -7  -5   1    5.90    1.10
   8   6  -1    0.60    0.60
  -8  -6   1    1.30    0.80
   9   7  -1    0.60    0.80
  -9  -7   1    0.80    0.80
  10   8  -1    6.50    1.40
 -10  -8   1    7.30    1.70
  11   9  -1    2.10    1.20
 -11  -9   1    2.60    1.40
  12  10  -1    1.80    1.40
 -12 -10   1   -0.90    1.50
  13  11  -1    3.00    1.80
 -13 -11   1    1.90    2.00
 -11 -13  -2   -0.10    2.10
  11  13   2    1.20    1.50
 -10 -12  -2    3.10    1.80
  10  12   2    4.70    1.60
  -9 -11  -2    1.80    1.40
   9  11   2    4.40    1.40
  -8 -10  -2    4.50    1.40
   8  10   2    6.60    1.50
  -7  -9  -2    5.50    1.30
   7   9   2    4.70    1.20
  -6  -8  -2    1.60    0.80
   6   8   2    2.70    0.80
  -5  -7  -2    3.90    0.80
   5   7   2    3.20    0.90
  -4  -6  -2    1.50    0.50
   4   6   2    1.10    0.60
   4   6   2    0.70    0.50
  -3  -5  -2   16.20    1.60
   3   5   2   14.70    1.60
   3   5   2   15.40    1.80
  -2  -4  -2   50.49    4.40
   2   4   2   39.80    4.50
  -1  -3  -2  753.92   62.49
  -1  -3  -2  672.23   62.39
   1   3   2  656.13   62.39
   1   3   2  641.84   62.39
   1   3   2  647.54   62.49
   0  -2  -2   16.60    1.40
   0   2   2   12.10    1.40
   0   2   2   19.80    1.60
   1  -1  -2  849.52   83.49
   1  -1  -2  987.00   83.49
  -1   1   2  868.61   83.49
  -1   1   2  859.71   83.59
  -1   1   2  940.31   83.49
   2   0  -2  319.97   31.20
  -2   0   2  350.96   31.20
  -2   0   2  337.67   31.20
   3   1  -2   12.60    1.30
  -3  -1   2   12.90    1.30
  -3  -1   2   13.90    1.40
   4   2  -2  642.24   63.59
  -4  -2   2  719.83   63.59
  -4  -2   2  696.43   63.49
   5   3  -2   16.00    1.80
  -5  -3   2   17.00    1.90
  -5  -3   2   18.10    1.70
   6   4  -2    2.10    0.50
  -6  -4   2    2.70    0.70
  -6  -4   2    2.30    0.40
   7   5  -2   -0.50    0.40
  -7  -5   2   -0.50    0.50
   8   6  -2    3.90    0.80
  -8  -6   2    3.70    1.00
   9   7  -2    3.10    0.90
  -9  -7   2    3.50    1.10
  10   8  -2    1.90    1.00
 -10  -8   2    1.30    1.20
  11   9  -2    7.60    1.60
 -11  -9   2    8.40    2.00
  12  10  -2    4.30    1.60
 -12 -10   2    1.60    1.40
 -13 -11   2    9.60    2.40
  11  13   3    0.70    1.70
  10  12   3    0.00    1.30
  -9 -11  -3   -0.50    1.30
   9  11   3    0.60    1.10
  -8 -10  -3    7.00    1.50
   8  10   3    3.80    1.30
  -7  -9  -3   15.90    2.00
   7   9   3   10.70    1.90
  -6  -8  -3    3.90    1.00
   6   8   3    1.80    0.90
  -5  -7  -3    0.60    0.50
   5   7   3    1.40    0.60
   5   7   3    0.00    0.60
  -4  -6  -3   -0.50    0.40
   4   6   3   -0.40    0.40
   4   6   3    0.60    0.60
  -3  -5  -3    0.10    0.30
   3   5   3   -0.60    0.50
   3   5   3    0.90    0.40
  -2  -4  -3    0.70    0.30
   2   4   3    0.30    0.50
   2   4   3    1.30    0.40
  -1  -3  -3   48.30    4.50
  -1  -3  -3   49.20    4.60
   1   3   3   51.09    4.60
   1   3   3   44.50    4.50
   1   3   3   52.69    4.80
   0   2   3   10.80    1.20
   0   2   3   15.90    1.60
   1  -1  -3    6.00    0.60
  -1   1   3    6.00    0.60
  -1   1   3    5.30    0.90
  -1   1   3    6.10    0.70
   2   0  -3    0.60    0.30
  -2   0   3    1.70    0.60
  -2   0   3    1.60    0.30
  -2   0   3    0.60    0.20
   3   1  -3   11.30    1.20
  -3  -1   3   12.60    1.30
  -3  -1   3   11.40    1.20
   4   2  -3    2.20    0.50
  -4  -2   3    2.20    0.40
  -4  -2   3    1.90    0.40
   5   3  -3    1.10    0.40
  -5  -3   3    1.30    0.40
  -5  -3   3    0.90    0.50
   6   4  -3    3.80    0.60
  -6  -4   3    3.20    0.50
  -6  -4   3    3.60    0.80
   7   5  -3   40.60    3.90
  -7  -5   3   38.30    3.80
  -7  -5   3   40.50    4.10
   8   6  -3   11.20    1.40
  -8  -6   3   10.10    1.20
  -8  -6   3   10.80    1.60
   9   7  -3    5.50    1.20
  -9  -7   3    8.10    1.40
  10   8  -3   15.30    2.10
 -10  -8   3   14.80    2.30
  11   9  -3   39.50    4.10
 -11  -9   3   30.80    4.20
  12  10  -3    2.50    1.50
 -12 -10   3   -1.10    1.30
 -13 -11   3    4.90    2.00
  10  12   4    0.30    1.40
   9  11   4    1.40    1.20
  -8 -10  -4    0.10    1.30
   8  10   4    1.80    1.10
  -7  -9  -4    3.10    1.10
   7   9   4    1.70    1.00
  -6  -8  -4    4.40    1.10
   6   8   4    3.00    1.10
  -5  -7  -4    1.00    0.70
   5   7   4    0.20    0.70
   5   7   4    1.00    0.80
  -4  -6  -4   12.40    1.40
   4   6   4   10.70    1.40
   4   6   4    8.80    1.50
  -3  -5  -4   57.39    5.30
   3   5   4   49.50    5.50
   3   5   4   55.39    5.30
  -2  -4  -4    1.50    0.30
   2   4   4    1.80    0.50
   2   4   4    0.80    0.60
  -1  -3  -4    6.20    0.70
   1   3   4    6.90    0.80
   1   3   4    5.70    1.00
   0   2   4  108.39   10.30
   0   2   4  107.79   10.10
   1  -1  -4   21.90    2.00
  -1   1   4   19.70    2.10
  -1   1   4   20.80    2.00
  -1   1   4   19.60    2.30
   2   0  -4  579.24   53.29
  -2   0   4  570.04   53.39
  -2   0   4  565.24   53.19
  -2   0   4  580.94   53.19
   3   1  -4   14.20    1.60
  -3  -1   4   15.10    1.60
  -3  -1   4   15.40    1.50
   4   2  -4   11.00    1.30
  -4  -2   4   11.10    1.30
  -4  -2   4   12.00    1.30
   5   3  -4   25.50    2.50
  -5  -3   4   25.20    2.60
  -5  -3   4   24.30    2.50
   6   4  -4   11.70    1.40
  -6  -4   4   11.20    1.40
  -6  -4   4   15.20    1.60
   7   5  -4    7.10    1.00
  -7  -5   4    5.50    1.10
  -7  -5   4    6.00    0.90
   8   6  -4    0.80    0.50
  -8  -6   4    0.30    0.60
  -8  -6   4    0.00    0.50
   9   7  -4    0.90    0.70
  -9  -7   4    0.40    0.80
  10   8  -4    7.30    1.30
 -10  -8   4    5.90    1.50
  11   9  -4   18.60    2.40
 -11  -9   4   14.80    2.50
 -12 -10   4    1.90    1.60
 -13 -11   4   -0.40    1.50
 -14 -12   4    8.30    2.50
  10  12   5    4.10    1.90
   9  11   5   -0.60    1.30
   8  10   5    1.00    1.20
   7   9   5    0.60    1.00
  -6  -8  -5    0.60    1.00
   6   8   5    0.90    0.90
  -5  -7  -5   -0.40    0.60
   5   7   5    0.10    0.70
  -4  -6  -5    1.50    0.60
   4   6   5    0.20    0.60
   4   6   5    0.50    0.70
  -3  -5  -5    1.80    0.50
   3   5   5   -0.70    0.70
   3   5   5    1.10    0.60
  -2  -4  -5   87.29    8.30
   2   4   5   82.59    8.60
   2   4   5   94.29    8.40
   1   3   5    2.70    0.90
   1   3   5    3.80    0.70
   0   2   5   27.70    2.80
   0   2   5   29.90    3.10
  -1   1   5   71.39    6.90
  -1   1   5   74.39    7.10
  -2   0   5    0.30    0.70
  -2   0   5    1.40    0.40
  -2   0   5    0.20    0.20
   3   1  -5   94.19    9.10
  -3  -1   5  100.89    9.10
  -3  -1   5   98.39    9.00
  -3  -1   5   88.69    9.20
   4   2  -5   62.29    6.30
  -4  -2   5   64.69    6.30
  -4  -2   5   70.69    6.30
   5   3  -5   44.50    4.50
  -5  -3   5   45.90    4.50
  -5  -3   5   47.40    4.50
   6   4  -5    8.90    1.20
  -6  -4   5   10.30    1.20
  -6  -4   5    9.90    1.40
   7   5  -5   21.70    2.10
  -7  -5   5   19.60    2.30
  -7  -5   5   18.70    2.10
   8   6  -5    2.50    0.70
  -8  -6   5    3.10    1.00
  -8  -6   5    1.70    0.60
   9   7  -5    0.40    0.70
  -9  -7   5   -0.10    0.70
  -9  -7   5   -0.60    0.80
  10   8  -5   35.20    3.60
 -10  -8   5   32.20    3.90
 -11  -9   5   21.50    3.00
 -12 -10   5    3.00    1.50
 -13 -11   5    1.00    1.80
 -14 -12   5    2.60    2.00
   9  11   6   -1.10    1.00
   8  10   6   -0.30    1.00
   7   9   6    2.40    1.30
   6   8   6    1.60    0.90
   5   7   6    2.80    1.00
   4   6   6    1.70    0.90
   4   6   6    3.40    0.90
  -3  -5  -6    0.00    0.60
   3   5   6    0.40    0.60
   3   5   6    1.60    0.90
   2   4   6    4.60    1.20
   2   4   6    5.20    0.90
   1   3   6   14.00    1.60
   1   3   6   12.50    2.00
   0   2   6   24.90    3.10
   0   2   6   30.80    2.90
  -1   1   6    3.60    0.70
  -1   1   6    5.40    1.20
  -2   0   6  108.99   10.50
  -2   0   6  113.89   10.60
  -2   0   6  116.19   10.80
   3   1  -6   33.80    3.30
  -3  -1   6   35.90    3.50
  -3  -1   6   29.20    3.20
  -3  -1   6   31.00    3.10
   4   2  -6  111.29   11.40
  -4  -2   6  124.19   11.30
  -4  -2   6  124.69   11.30
   5   3  -6   20.60    2.30
  -5  -3   6   22.40    2.30
  -5  -3   6   21.40    2.30
   6   4  -6    1.10    0.50
  -6  -4   6   -0.40    0.50
  -6  -4   6    0.70    0.50
   7   5  -6    3.50    0.90
  -7  -5   6    5.90    1.10
  -7  -5   6    5.60    0.90
   8   6  -6    2.70    0.70
  -8  -6   6    2.30    0.90
  -8  -6   6    1.70    0.70
   9   7  -6    0.30    0.70
  -9  -7   6    1.20    0.80
  -9  -7   6    0.80    0.80
  10   8  -6   15.50    2.00
 -10  -8   6   13.80    2.30
 -11  -9   6    0.10    1.20
 -12 -10   6    6.50    1.80
 -13 -11   6    0.70    1.50
 -14 -12   6   -0.60    1.70
   9  11   7   -0.50    1.40
   8  10   7    0.50    1.30
   7   9   7   -0.30    0.90
   6   8   7    3.20    1.30
   5   7   7   -0.90    0.70
   4   6   7    4.60    1.20
   4   6   7    5.60    1.40
   3   5   7   10.50    1.40
   3   5   7    5.70    1.50
   2   4   7    0.80    0.70
   2   4   7    0.30    0.80
   1   3   7    0.60    0.60
   1   3   7    1.20    0.90
   0   2   7    0.10    0.80
   0   2   7    1.90    0.60
  -1   1   7   30.00    3.10
  -1   1   7   25.30    2.80
  -2   0   7   -0.20    0.40
  -2   0   7    0.90    0.80
  -2   0   7    0.10    0.20
   3   1  -7   15.50    1.90
  -3  -1   7   18.80    2.30
  -3  -1   7   13.90    1.70
  -3  -1   7   14.20    1.60
   4   2  -7   35.00    3.50
  -4  -2   7   33.50    3.50
  -4  -2   7   32.80    3.80
  -4  -2   7   35.20    3.40
   5   3  -7   34.00    3.60
  -5  -3   7   35.20    3.60
  -5  -3   7   38.40    3.60
   6   4  -7    2.80    0.80
  -6  -4   7    2.90    0.80
  -6  -4   7    4.90    0.90
   7   5  -7    0.40    0.60
  -7  -5   7   -0.70    0.50
  -7  -5   7    0.10    0.60
   8   6  -7    2.30    0.80
  -8  -6   7    0.90    0.80
  -8  -6   7    1.60    0.80
   9   7  -7    0.40    0.80
  -9  -7   7   -0.20    0.80
  -9  -7   7    1.40    1.00
 -10  -8   7   31.60    3.70
 -11  -9   7    1.60    1.10
 -12 -10   7   -1.40    1.10
 -13 -11   7    2.50    1.60
 -14 -12   7    2.30    1.90
   8  10   8   -0.60    1.20
   7   9   8    0.70    1.30
   6   8   8   -1.50    0.90
   5   7   8   -0.40    1.00
   4   6   8   -0.30    1.00
   3   5   8    5.60    1.20
   3   5   8    3.20    1.40
   2   4   8   -0.90    0.90
   2   4   8   -0.90    0.70
   1   3   8    2.30    0.80
   1   3   8    2.00    1.10
   0   2   8    2.80    0.80
   0   2   8    2.00    1.20
  -1   1   8   11.50    1.50
  -1   1   8   11.70    2.10
  -2   0   8   24.10    2.80
  -2   0   8   17.20    1.80
  -2   0   8   19.30    2.10
   3   1  -8   18.10    2.10
  -3  -1   8   13.60    1.50
  -3  -1   8   14.50    2.30
  -3  -1   8   14.40    1.80
   4   2  -8    1.60    0.70
  -4  -2   8    0.80    0.40
  -4  -2   8    1.60    1.00
  -4  -2   8    1.80    0.70
   5   3  -8    3.40    1.00
  -5  -3   8    4.30    0.80
  -5  -3   8    5.50    1.00
   6   4  -8    3.70    0.90
  -6  -4   8    1.90    0.80
  -6  -4   8    1.80    0.70
   7   5  -8    3.90    0.80
  -7  -5   8    2.50    0.90
  -7  -5   8    2.40    0.90
   8   6  -8   63.79    5.90
  -8  -6   8   63.59    6.10
  -8  -6   8   53.69    5.90
  -9  -7   8   19.60    2.60
  -9  -7   8   19.80    2.40
 -10  -8   8    0.00    0.90
 -10  -8   8    2.30    1.20
 -11  -9   8    0.50    1.10
 -12 -10   8    0.10    1.20
 -13 -11   8    2.60    1.70
   7   9   9   -1.40    1.20
   6   8   9   -1.20    1.00
   5   7   9    0.30    1.20
   4   6   9    1.30    1.20
   3   5   9   -0.30    1.10
   3   5   9    1.10    1.10
   2   4   9   -1.90    0.80
   2   4   9    0.80    0.90
   1   3   9    1.80    0.90
   1   3   9    0.40    1.20
   0   2   9    3.30    0.90
   0   2   9    2.10    1.20
  -1   1   9   10.00    1.50
  -1   1   9    9.60    2.00
  -2   0   9    1.30    1.30
  -2   0   9    0.90    0.70
   3   1  -9    9.10    1.50
  -3  -1   9    4.20    0.70
  -3  -1   9    6.00    1.80
  -3  -1   9    5.60    1.10
   4   2  -9    0.60    0.80
  -4  -2   9   -0.10    0.40
  -4  -2   9    0.10    0.60
  -4  -2   9    3.70    1.40
   5   3  -9    4.30    1.00
  -5  -3   9    3.80    0.80
  -5  -3   9    4.90    0.90
   6   4  -9    2.40    0.90
  -6  -4   9    1.90    0.70
  -6  -4   9    3.10    0.90
   7   5  -9    9.40    1.50
  -7  -5   9    8.30    1.40
  -7  -5   9    6.70    1.40
  -8  -6   9    0.00    1.00
  -8  -6   9    1.30    0.90
  -9  -7   9   14.00    2.00
  -9  -7   9   11.20    1.80
 -10  -8   9    0.50    0.90
 -10  -8   9    0.00    1.10
 -11  -9   9   -0.40    1.00
 -12 -10   9   -1.60    1.20
 -13 -11   9    1.40    1.60
   6   8  10    0.00    1.50
   5   7  10    0.30    1.20
   4   6  10    0.70    1.40
   3   5  10   -0.30    1.30
   3   5  10    0.70    1.30
   2   4  10    0.20    1.20
   2   4  10   -0.10    1.10
   1   3  10    0.90    0.90
   1   3  10   -1.00    1.00
   0   2  10    1.80    1.40
   0   2  10    0.90    1.00
  -1   1  10    2.30    1.00
  -1   1  10    4.00    1.50
  -2   0  10   -0.70    1.40
  -2   0  10   -1.30    0.60
   3   1 -10    0.20    0.90
  -3  -1  10    0.20    0.70
  -3  -1  10    0.10    1.30
   4   2 -10    2.10    1.10
  -4  -2  10    2.50    0.90
  -4  -2  10    4.60    1.80
   5   3 -10    1.40    1.00
  -5  -3  10    2.70    1.70
  -5  -3  10    1.40    0.90
  -5  -3  10    2.90    0.80
   6   4 -10    1.50    1.10
  -6  -4  10    0.60    0.90
  -6  -4  10    1.70    0.80
  -7  -5  10    4.90    1.20
  -7  -5  10    4.30    1.20
  -8  -6  10    0.60    0.90
  -8  -6  10   -0.10    1.00
  -9  -7  10    2.50    1.20
  -9  -7  10    2.70    1.20
 -10  -8  10    2.40    1.30
 -10  -8  10    1.80    1.30
 -11  -9  10   -0.10    1.20
 -12 -10  10    0.30    1.60
 -13 -11  10    2.70    1.70
   5   7  11    1.40    1.80
   4   6  11    1.70    1.40
   3   5  11    0.60    1.50
   2   4  11   -0.70    1.30
   2   4  11    1.00    1.30
   1   3  11    0.70    1.30
   1   3  11    0.10    1.20
   0   2  11    1.20    1.60
   0   2  11   -1.00    0.90
  -1   1  11    3.10    1.70
  -1   1  11    0.10    0.90
  -2   0  11    1.70    0.90
  -2   0  11    2.30    1.60
   3   1 -11    1.20    1.10
  -3  -1  11    0.40    1.60
  -3  -1  11    0.40    0.90
   4   2 -11   -0.30    1.10
  -4  -2  11   -0.10    0.80
  -4  -2  11    0.60    1.80
   5   3 -11   -1.80    1.00
  -5  -3  11    0.90    1.90
  -5  -3  11   -1.40    0.90
   6   4 -11   -0.50    1.00
  -6  -4  11   -1.20    0.90
  -7  -5  11    7.60    1.50
  -7  -5  11    7.90    1.60
  -8  -6  11   -1.00    1.00
  -8  -6  11   -0.30    0.90
  -9  -7  11    3.30    1.20
  -9  -7  11    1.10    1.30
 -10  -8  11    2.00    1.40
 -10  -8  11    2.30    1.50
 -11  -9  11    2.60    1.40
 -11  -9  11    2.90    1.80
 -12 -10  11    5.10    1.80
   4   6  12    0.40    1.90
   3   5  12    2.10    1.90
   2   4  12   -2.00    1.60
   2   4  12   -0.80    1.60
   1   3  12    1.20    1.40
   1   3  12    3.10    1.90
   0   2  12    0.70    1.70
   0   2  12   -1.50    1.10
  -1   1  12   -0.20    1.60
  -1   1  12    2.50    1.20
  -2   0  12    0.60    1.00
  -2   0  12    2.80    2.00
   3   1 -12   -1.60    1.30
  -3  -1  12    1.30    1.10
  -3  -1  12    0.80    2.20
   4   2 -12   -0.20    1.40
  -4  -2  12    1.70    2.30
  -4  -2  12    0.50    0.90
   5   3 -12    0.50    1.40
  -5  -3  12    3.80    1.30
  -5  -3  12    1.10    2.30
  -6  -4  12    4.20    1.40
  -7  -5  12    0.90    1.20
  -8  -6  12   -1.70    1.20
  -9  -7  12   -1.30    1.10
  -9  -7  12   -1.20    1.30
 -10  -8  12    0.70    1.40
 -10  -8  12    0.20    1.70
 -11  -9  12    1.40    1.60
 -11  -9  12    1.40    1.70
 -12 -10  12    0.90    1.70
   3   5  13    0.50    2.20
   2   4  13   -0.70    2.00
   1   3  13   -1.90    2.00
   1   3  13   -0.50    1.50
   0   2  13    1.80    1.50
   0   2  13    1.10    2.10
  -1   1  13    0.50    1.30
  -1   1  13   -0.50    2.10
  -2   0  13   -1.60    2.50
  -2   0  13    0.30    1.30
   3   1 -13    0.70    1.80
  -3  -1  13    1.80    1.30
  -3  -1  13   -0.80    2.60
   4   2 -13    2.20    1.80
  -4  -2  13    0.20    1.20
  -4  -2  13    0.30    2.60
  -5  -3  13   -2.20    1.10
  -6  -4  13    5.80    1.70
  -7  -5  13    0.60    1.30
  -8  -6  13   -2.00    1.40
  -9  -7  13   -0.10    1.50
 -10  -8  13    0.10    1.60
 -11  -9  13    1.90    1.90
   1   3  14    3.80    2.00
   1   3  14    2.00    2.40
   0   2  14   -1.00    1.60
   0   2  14   -2.90    2.40
  -1   1  14   -2.30    2.50
  -1   1  14   -1.00    1.40
  -2   0  14   -0.50    1.40
  -2   0  14    0.50    2.60
   3   1 -14   -0.60    1.70
  -3  -1  14   -0.70    2.90
  -3  -1  14    2.20    1.40
  -4  -2  14    0.20    1.40
  -5  -3  14    0.80    1.20
  -6  -4  14    2.30    1.60
  -7  -5  14   -0.20    1.50
  -8  -6  14    2.20    1.70
  -9  -7  14    2.80    1.80
 -10  -8  14    1.20    2.00
  -1   1  15   -3.60    3.00
  -1   1  15    2.80    1.80
  -2   0  15    3.40    3.50
  -2   0  15   -1.90    1.60
  -3  -1  15   -0.90    1.50
  -4  -2  15    1.30    1.60
  -5  -3  15    0.80    1.50
  -6  -4  15   -0.30    1.70
  -7  -5  15   -0.70    1.70
  -8  -6  15   -2.90    1.70
  -9  -7  15   -0.40    1.80
  -6 -10  15   -1.00    1.70
  -5  -9  15   -0.80    1.70
  -4  -8  15    1.10    1.50
  -3  -7  15    0.60    1.30
  -2  -6  15    0.90    1.60
  -8 -12  14    1.40    1.60
  -7 -11  14    6.00    2.00
  -6 -10  14    0.20    1.60
  -5  -9  14   -1.10    1.20
  -4  -8  14    1.60    1.20
  -3  -7  14    6.20    1.60
  -2  -6  14   -1.40    1.30
  -1  -5  14    1.40    1.40
   0  -4  14   -0.70    1.40
   1  -3  14   -0.90    2.80
   1  -3  14    1.30    1.60
  -9 -13  13    0.40    1.70
  -8 -12  13    0.90    1.60
  -7 -11  13    1.40    1.50
  -6 -10  13    0.60    1.10
  -5  -9  13   -0.60    1.30
  -4  -8  13    1.30    1.40
  -3  -7  13   -0.10    1.10
  -2  -6  13    0.90    1.20
  -1  -5  13    3.20    1.30
   0  -4  13    2.70    2.60
   0  -4  13   -0.20    1.20
   1  -3  13    0.30    1.30
   1  -3  13    0.00    2.10
   2  -2  13    0.00    1.60
   2  -2  13    0.40    2.20
   3  -1  13    3.00    2.50
 -10 -14  12    1.10    1.30
 -10 -14  12    0.30    2.00
  -9 -13  12    2.30    1.60
  -9 -13  12    2.30    1.30
  -8 -12  12    0.90    1.40
  -8 -12  12    1.00    1.20
  -7 -11  12    1.00    1.30
  -6 -10  12    1.80    1.30
  -5  -9  12    0.90    1.20
  -4  -8  12    0.40    1.00
  -3  -7  12    0.60    1.00
  -2  -6  12    0.70    0.90
  -1  -5  12   -1.10    1.00
  -1  -5  12   -2.50    2.00
   0  -4  12    2.70    1.20
   0  -4  12    1.00    1.80
   1  -3  12   -0.40    1.70
   1  -3  12    1.30    1.20
   2  -2  12    2.80    1.90
   2  -2  12   -1.40    1.20
   3  -1  12    1.00    2.00
   3  -1  12    1.20    1.40
   4   0  12   -0.90    1.50
 -11 -15  11   -0.50    1.40
 -10 -14  11    0.70    1.80
 -10 -14  11   -0.40    1.40
  -9 -13  11    1.20    1.30
  -9 -13  11    0.60    1.50
  -8 -12  11    2.10    1.30
  -8 -12  11    2.40    1.20
  -7 -11  11    1.10    1.10
  -7 -11  11    5.40    1.50
  -6 -10  11   -0.20    0.90
  -6 -10  11    0.10    1.10
  -5  -9  11   17.60    2.50
  -5  -9  11   20.70    2.90
  -4  -8  11   20.10    2.60
  -3  -7  11   -0.10    0.90
  -2  -6  11   -0.30    0.90
  -2  -6  11    3.20    2.10
  -1  -5  11    2.60    1.90
  -1  -5  11   -1.60    0.80
   0  -4  11    2.30    1.00
   0  -4  11   -0.30    1.40
   1  -3  11    1.20    1.00
   1  -3  11    3.50    1.60
   2  -2  11    0.80    1.50
   2  -2  11    1.10    1.00
   3  -1  11    1.60    1.10
   3  -1  11    0.60    1.60
   4   0  11    0.70    1.70
   5   1  11    1.50    1.60
   6   2  11    1.90    1.90
 -11 -15  10    2.90    1.60
 -10 -14  10    2.00    1.40
  -9 -13  10    2.70    1.20
  -9 -13  10    2.10    1.40
  -8 -12  10    1.40    1.10
  -8 -12  10    0.60    1.10
  -7 -11  10    3.90    1.20
  -7 -11  10    2.90    1.20
  -6 -10  10    8.40    1.60
  -6 -10  10    8.40    1.50
  -5  -9  10   21.30    2.30
  -5  -9  10   16.50    2.40
  -4  -8  10   13.80    1.70
  -4  -8  10   14.00    1.90
  -3  -7  10    4.90    1.40
  -3  -7  10    5.40    1.10
  -3  -7  10    7.90    2.10
  -2  -6  10    0.00    0.70
  -2  -6  10   -1.00    1.40
  -1  -5  10    0.60    0.70
  -1  -5  10   -0.10    1.20
   0  -4  10    3.40    1.50
   0  -4  10    0.90    0.80
   1  -3  10   -0.10    1.30
   1  -3  10   -0.30    0.80
   2  -2  10   -0.60    0.80
   2  -2  10    1.00    1.30
   3  -1  10    0.50    1.30
   3  -1  10    1.50    1.00
   4   0  10   11.00    1.90
   4   0  10   13.80    2.40
   5   1  10    1.40    1.40
   6   2  10   -0.30    1.50
   7   3  10    1.80    1.70
 -12 -16   9    8.60    2.20
 -11 -15   9    3.00    1.70
 -10 -14   9    2.60    1.20
  -9 -13   9    0.90    1.20
  -9 -13   9    1.30    1.10
  -8 -12   9    1.60    1.10
  -8 -12   9    0.70    1.10
  -7 -11   9   15.80    2.10
  -7 -11   9   14.80    2.10
  -6 -10   9    8.20    1.40
  -6 -10   9    5.60    1.30
  -5  -9   9   52.79    5.60
  -5  -9   9   57.89    5.50
  -4  -8   9   17.10    1.90
  -4  -8   9   13.70    2.00
  -3  -7   9    1.30    1.40
  -3  -7   9    0.90    0.70
  -3  -7   9    0.60    0.60
   3   7  -9   -0.70    0.80
  -2  -6   9    9.60    1.50
  -2  -6   9   13.80    2.20
  -2  -6   9   12.20    1.40
  -1  -5   9    1.40    0.70
  -1  -5   9    1.90    1.30
   0  -4   9   -0.10    1.10
   0  -4   9    0.00    0.60
   1  -3   9   -0.10    1.10
   1  -3   9    2.50    0.80
   2  -2   9    2.10    1.20
   2  -2   9    7.00    1.10
   3  -1   9    5.90    1.70
   3  -1   9    7.40    1.30
   4   0   9   -0.40    0.90
   4   0   9   -0.40    0.90
   5   1   9    2.80    1.40
   6   2   9    0.00    1.00
   7   3   9   -0.30    1.30
   8   4   9   -0.40    1.30
 -12 -16   8    0.70    1.50
 -11 -15   8    0.40    1.30
 -10 -14   8   -2.20    0.90
  -9 -13   8    0.90    1.10
  -9 -13   8   -0.40    1.10
  -8 -12   8    2.10    1.00
  -8 -12   8    3.30    1.20
  -7 -11   8   55.09    5.50
  -7 -11   8   52.79    5.60
  -6 -10   8   19.90    2.30
  -6 -10   8   16.20    2.30
  -5  -9   8    6.90    1.30
  -5  -9   8    8.50    1.30
  -4  -8   8    0.80    0.60
  -4  -8   8    1.30    0.60
   4   8  -8    0.50    0.60
  -3  -7   8    2.40    0.80
  -3  -7   8    4.50    0.80
  -3  -7   8    5.50    1.30
   3   7  -8    5.60    1.00
  -2  -6   8   13.20    1.70
  -2  -6   8   20.30    2.40
  -2  -6   8   14.30    1.60
  -1  -5   8    5.30    0.90
  -1  -5   8    4.70    0.70
  -1  -5   8    5.50    1.30
   1   5  -8    4.00    0.90
   0  -4   8    7.10    1.00
   0  -4   8    5.00    0.70
   0  -4   8    4.10    1.30
   0   4  -8    6.50    1.00
   1  -3   8    2.50    1.10
   1  -3   8    3.50    0.80
   2  -2   8    2.70    1.10
   2  -2   8    4.40    0.90
   3  -1   8    2.20    1.00
   3  -1   8    1.60    0.70
   4   0   8    6.20    1.20
   4   0   8    4.50    1.40
   5   1   8   -0.60    1.00
   6   2   8    1.00    1.10
   7   3   8    0.20    1.00
   8   4   8    1.50    1.40
   9   5   8    1.60    1.50
 -12 -16   7    3.20    1.70
 -11 -15   7   -0.50    1.10
 -10 -14   7    1.60    1.20
  -9 -13   7    5.70    1.40
  -8 -12   7    3.30    1.00
  -8 -12   7    1.40    1.00
  -7 -11   7   -0.30    0.90
  -7 -11   7   -0.80    0.70
  -6 -10   7  127.29   12.60
  -6 -10   7  139.39   12.70
  -5  -9   7    1.50    0.60
  -5  -9   7    1.70    0.70
  -4  -8   7    2.80    0.70
  -4  -8   7    3.20    0.70
   4   8  -7    2.40    0.60
  -3  -7   7   13.60    1.60
  -3  -7   7   13.40    1.70
  -3  -7   7   13.20    1.80
   3   7  -7   15.20    1.60
  -2  -6   7    7.00    1.00
  -2  -6   7    5.70    1.00
  -2  -6   7    8.80    1.40
   2   6  -7    7.80    1.20
  -1  -5   7    5.70    1.10
  -1  -5   7    3.30    0.60
  -1  -5   7    3.90    0.80
   1   5  -7    3.60    0.80
   0  -4   7    5.30    0.80
   0  -4   7    4.50    1.10
   0  -4   7    3.40    0.60
   0   4  -7    3.30    0.70
   1  -3   7   -0.10    0.70
   1  -3   7    0.70    0.50
  -1   3  -7    1.40    0.60
   2  -2   7    3.30    1.10
   2  -2   7    5.10    0.80
  -2   2  -7    3.10    0.80
   3  -1   7   11.30    1.80
   3  -1   7   10.90    1.40
  -3   1  -7    9.10    1.70
   4   0   7   -0.30    0.90
   4   0   7    0.60    0.60
   5   1   7   28.40    2.70
   5   1   7   16.00    2.80
   6   2   7    0.70    1.00
   7   3   7    0.00    1.10
   8   4   7   -1.10    1.20
   9   5   7   -1.50    1.00
 -12 -16   6    1.20    1.80
 -11 -15   6    0.30    1.30
 -10 -14   6    4.40    1.50
  -9 -13   6    0.20    0.90
  -8 -12   6  125.09   11.90
  -8 -12   6  126.19   12.20
  -7 -11   6   14.00    1.90
  -7 -11   6   12.10    1.70
  -6 -10   6   77.59    7.50
  -6 -10   6   76.29    7.40
  -5  -9   6   13.20    1.50
  -5  -9   6   10.60    1.50
  -4  -8   6    9.70    1.20
  -4  -8   6    9.20    1.20
   4   8  -6    7.70    0.90
  -3  -7   6   -0.30    0.40
  -3  -7   6    0.60    0.50
  -3  -7   6    0.00    0.50
   3   7  -6    0.50    0.40
  -2  -6   6   10.20    1.40
  -2  -6   6    9.10    1.10
  -2  -6   6    7.10    1.00
   2   6  -6    9.00    1.20
  -1  -5   6   -0.10    0.40
  -1  -5   6    0.50    0.70
  -1  -5   6    0.60    0.30
   1   5  -6    0.40    0.50
   0  -4   6    2.80    0.90
   0  -4   6    2.80    0.60
   0   4  -6    4.00    0.70
   1  -3   6   11.10    1.40
   1  -3   6   12.00    1.70
  -1   3  -6   11.10    1.40
   2  -2   6  106.89    9.70
   2  -2   6  104.69    9.50
  -2   2  -6   90.89    9.60
   3  -1   6    4.80    0.70
   3  -1   6    2.80    1.00
  -3   1  -6    1.90    1.00
   4   0   6    0.10    0.80
   4   0   6    0.40    0.50
  -4   0  -6    0.50    1.00
   5   1   6    1.50    0.90
   5   1   6    1.70    0.70
  -5  -1  -6    2.00    1.30
   6   2   6    0.70    1.00
   7   3   6    1.90    1.00
   8   4   6    1.10    1.00
   9   5   6    1.50    1.20
  10   6   6   -0.70    1.30
 -12 -16   5   -1.00    1.60
 -11 -15   5    1.50    1.30
 -10 -14   5    1.50    1.10
  -9 -13   5   11.40    1.90
  -8 -12   5   24.00    2.90
  -8 -12   5   30.80    3.20
  -7 -11   5    0.80    0.60
  -7 -11   5    2.80    0.80
  -6 -10   5    2.50    0.70
  -6 -10   5    3.20    0.70
   6  10  -5    2.10    0.50
  -5  -9   5   29.80    3.10
  -5  -9   5   29.30    3.00
  -4  -8   5   18.80    2.00
  -4  -8   5   17.20    2.00
  -3  -7   5   -0.10    0.50
  -3  -7   5    2.30    0.50
   3   7  -5    1.60    0.30
  -2  -6   5    3.40    0.60
  -2  -6   5    3.50    0.70
  -2  -6   5    3.60    0.70
   2   6  -5    4.90    0.80
  -1  -5   5    4.80    0.70
  -1  -5   5    3.40    0.60
  -1  -5   5    3.30    0.80
   1   5  -5    4.30    0.70
   0  -4   5    1.90    0.50
   0  -4   5    2.90    0.60
   0   4  -5    1.70    0.50
   1  -3   5    3.00    0.60
   1  -3   5    3.30    0.80
  -1   3  -5    2.00    0.60
   2  -2   5   72.49    7.20
   2  -2   5   75.69    7.10
  -2   2  -5   76.39    7.30
   3  -1   5  234.88   22.10
   3  -1   5  236.88   22.30
  -3   1  -5  239.78   22.30
   4   0   5    0.40    0.80
   4   0   5    0.00    0.50
  -4   0  -5    0.00    0.90
   5   1   5   15.70    1.70
   5   1   5   15.00    2.00
  -5  -1  -5   12.50    2.10
   6   2   5    9.70    1.60
  -6  -2  -5    8.60    1.70
   7   3   5    2.20    1.00
  -7  -3  -5    0.30    1.30
   8   4   5    2.80    1.10
   9   5   5    0.20    0.90
  10   6   5    0.30    1.20
  11   7   5   -0.40    1.40
 -12 -16   4   -2.60    1.40
 -11 -15   4   -0.80    1.20
 -10 -14   4    1.80    1.20
  -9 -13   4    3.40    1.30
  -8 -12   4   10.80    1.70
  -7 -11   4   53.79    5.00
  -7 -11   4   50.99    5.20
   7  11  -4   49.10    5.00
  -6 -10   4    3.40    0.70
  -6 -10   4    2.80    0.90
   6  10  -4    3.90    0.60
  -5  -9   4   53.29    5.10
  -5  -9   4   52.09    5.20
   5   9  -4   52.89    5.00
  -4  -8   4    0.80    0.40
  -4  -8   4    1.30    0.50
  -3  -7   4   13.80    1.60
  -3  -7   4   13.70    1.50
   3   7  -4   14.40    1.80
  -2  -6   4    3.00    0.50
  -2  -6   4    2.40    0.50
  -2  -6   4    3.40    0.50
   2   6  -4    2.10    0.40
   2   6  -4    2.70    0.70
   2   6  -4    2.70    0.40
  -1  -5   4   21.60    2.10
  -1  -5   4   17.80    2.00
  -1  -5   4   21.20    2.00
   1   5  -4   19.60    2.10
   0  -4   4   32.10    3.00
   0  -4   4   32.70    3.10
   0   4  -4   28.40    3.10
   1  -3   4    7.10    0.80
   1  -3   4    6.60    0.90
  -1   3  -4    5.80    1.00
   2  -2   4   15.50    1.60
   2  -2   4   14.80    1.70
  -2   2  -4   16.70    2.00
   3  -1   4    6.70    0.90
   3  -1   4    6.70    1.10
  -3   1  -4    8.20    1.30
   4   0   4  887.81   79.69
   4   0   4  859.51   79.89
  -4   0  -4  830.42   79.99
   5   1   4    5.70    1.10
   5   1   4    6.60    0.90
  -5  -1  -4    4.50    1.30
   6   2   4   11.90    1.30
   6   2   4    7.10    1.40
  -6  -2  -4   10.40    1.80
   7   3   4   -0.50    0.70
  -7  -3  -4    0.60    1.10
   8   4   4   -0.40    0.80
  -8  -4  -4   -0.10    1.20
   9   5   4    2.40    1.10
  -9  -5  -4    1.20    1.40
  10   6   4    0.30    1.10
  11   7   4   -1.30    1.20
 -12 -16   3    1.70    1.90
 -11 -15   3    1.60    1.60
 -10 -14   3    4.10    1.40
  -9 -13   3   10.00    1.80
  -8 -12   3    2.80    1.00
   8  12  -3    1.30    0.90
  -7 -11   3   12.20    1.80
  -7 -11   3   14.90    1.50
   7  11  -3   11.20    1.60
  -6 -10   3    1.10    0.70
  -6 -10   3    1.30    0.50
   6  10  -3    1.50    0.50
  -5  -9   3  241.78   22.10
  -5  -9   3  233.28   22.20
   5   9  -3  235.68   22.10
  -4  -8   3  203.88   19.50
  -4  -8   3  215.38   19.40
   4   8  -3  204.58   19.30
  -3  -7   3   35.30    3.50
  -3  -7   3   35.40    3.60
   3   7  -3   37.80    3.70
  -2  -6   3   94.69    8.80
  -2  -6   3   90.89    8.70
   2   6  -3   94.29    8.90
  -1  -5   3  385.16   38.20
  -1  -5   3  408.46   38.20
  -1  -5   3  436.66   38.10
   1   5  -3  388.66   38.30
   1   5  -3  434.76   38.10
   0  -4   3    9.60    1.10
   0  -4   3   12.30    1.20
   0   4  -3   10.20    1.30
   1  -3   3   47.70    4.80
   1  -3   3   55.19    4.80
  -1   3  -3   48.00    5.00
   2  -2   3   31.10    3.10
   2  -2   3   34.70    3.20
  -2   2  -3   31.90    3.40
   3  -1   3   85.09    7.90
   3  -1   3   80.69    7.80
  -3   1  -3   85.59    8.10
   4   0   3   -0.90    0.40
   4   0   3   -0.10    0.30
  -4   0  -3   -0.90    0.60
   5   1   3  203.68   18.30
   5   1   3  196.18   18.10
  -5  -1  -3  182.38   18.40
   6   2   3    5.40    1.20
   6   2   3    7.30    0.90
  -6  -2  -3    7.00    1.40
   7   3   3   14.10    1.90
  -7  -3  -3   12.30    2.00
   8   4   3    0.00    0.70
  -8  -4  -3    0.10    0.90
   9   5   3    0.80    0.80
  -9  -5  -3    0.30    1.30
  10   6   3    0.20    0.90
 -10  -6  -3    0.30    1.50
  11   7   3    1.20    1.20
 -11  -7  -3   -0.60    2.00
  12   8   3    2.40    1.60
 -12 -16   2   -1.80    1.80
 -11 -15   2    1.90    1.50
 -10 -14   2    2.70    1.30
  -9 -13   2   -1.20    1.00
   9  13  -2    1.00    1.00
  -8 -12   2    1.00    0.80
   8  12  -2    1.40    0.90
  -7 -11   2   26.20    2.60
  -7 -11   2   28.70    2.90
   7  11  -2   22.40    2.70
  -6 -10   2    9.30    1.10
  -6 -10   2    9.30    1.40
   6  10  -2   10.20    1.30
  -5  -9   2    0.60    0.40
  -5  -9   2    0.50    0.50
   5   9  -2    1.30    0.50
  -4  -8   2   73.19    6.80
  -4  -8   2   69.09    6.70
   4   8  -2   71.09    6.70
  -3  -7   2   70.69    6.90
  -3  -7   2   72.39    6.80
   3   7  -2   73.39    6.80
  -2  -6   2  365.76   34.10
  -2  -6   2  369.76   34.00
   2   6  -2  363.56   34.10
  -1  -5   2   67.79    5.90
  -1  -5   2   59.79    5.90
   1   5  -2   59.19    6.00
   0  -4   2   16.40    1.50
   0  -4   2   15.90    1.50
   0   4  -2   12.10    1.70
   0   4  -2   15.40    1.50
   1  -3   2  672.73   60.59
   1  -3   2  630.24   60.59
  -1   3  -2  659.73   60.79
   2  -2   2  153.28   14.40
   2  -2   2  162.38   14.50
  -2   2  -2  147.19   14.60
   3  -1   2   12.90    1.30
   3  -1   2   14.00    1.40
  -3   1  -2   12.30    1.70
   4   0   2   28.20    2.70
   4   0   2   26.20    2.50
  -4   0  -2   22.70    2.80
   5   1   2  189.98   17.10
   5   1   2  181.48   16.90
  -5  -1  -2  173.18   17.10
   6   2   2    0.40    0.50
  -6  -2  -2    1.10    0.70
   7   3   2    1.20    0.70
  -7  -3  -2    0.90    0.80
   8   4   2    1.80    0.90
  -8  -4  -2    0.30    1.00
   9   5   2   -0.20    0.70
  -9  -5  -2    1.30    1.20
  10   6   2   -0.90    0.90
 -10  -6  -2    0.90    1.30
  11   7   2    1.70    1.20
 -11  -7  -2    1.40    1.80
  12   8   2    1.60    1.40
 -12  -8  -2    0.30    2.10
 -12 -16   1    0.90    2.10
 -11 -15   1    0.20    1.30
 -10 -14   1    2.50    1.30
  10  14  -1    4.60    1.50
  -9 -13   1    1.30    1.10
   9  13  -1   -0.80    1.10
  -8 -12   1    4.30    1.20
   8  12  -1    6.10    1.30
  -7 -11   1    5.90    1.20
   7  11  -1    7.00    1.20
  -6 -10   1    0.80    0.60
  -6 -10   1    0.20    0.30
   6  10  -1    0.90    0.60
  -5  -9   1    2.50    0.50
  -5  -9   1    3.90    0.70
   5   9  -1    3.10    0.70
  -4  -8   1    6.10    1.00
  -4  -8   1    5.90    0.70
   4   8  -1    6.00    0.90
  -3  -7   1   49.90    4.60
  -3  -7   1   48.50    4.50
   3   7  -1   45.60    4.60
  -2  -6   1  156.68   14.80
  -2  -6   1  162.98   14.90
   2   6  -1  161.78   14.90
   2   6  -1  155.18   14.80
  -1  -5   1   46.60    3.90
  -1  -5   1   41.90    4.00
  -1  -5   1   41.50    4.00
   1   5  -1   38.80    4.10
   1   5  -1   39.80    4.00
   0  -4   1  129.49   11.80
   0  -4   1  130.19   11.70
   0   4  -1  115.29   11.70
   0   4  -1  133.09   11.90
   1  -3   1   19.40    2.00
   1  -3   1   20.60    2.00
  -1   3  -1   22.60    2.20
   2  -2   1  606.04   54.39
   2  -2   1  564.44   54.39
  -2   2  -1  592.04   54.59
   3  -1   1  626.74   60.89
   3  -1   1  667.03   60.99
  -3   1  -1  684.03   61.19
   4   0   1    2.10    0.50
   4   0   1    1.30    0.20
  -4   0  -1    0.00    0.40
   5   1   1   31.90    3.30
   5   1   1   34.30    3.10
  -5  -1  -1   32.60    3.40
   6   2   1   20.20    2.10
  -6  -2  -1   17.50    2.30
   7   3   1    3.80    0.80
  -7  -3  -1    3.40    1.00
   8   4   1    3.10    0.90
  -8  -4  -1    3.90    1.10
   9   5   1    2.10    0.80
  -9  -5  -1    1.00    0.90
  10   6   1    1.30    0.90
 -10  -6  -1    0.50    1.00
  11   7   1   -0.20    1.10
 -11  -7  -1    0.50    1.60
  12   8   1    2.10    1.40
 -12  -8  -1    1.60    1.70
  13   9   1   -0.20    1.60
 -13  -9  -1    0.00    2.40
 -12 -16   0    0.40    2.20
 -11 -15   0   -0.40    1.70
 -10 -14   0    3.10    1.50
  10  14   0    0.30    1.50
  -9 -13   0   -1.30    0.90
   9  13   0    0.90    1.10
  -8 -12   0    5.70    1.40
   8  12   0    5.10    1.30
  -7 -11   0    7.30    1.30
   7  11   0    5.50    1.20
  -6 -10   0   29.80    3.30
   6  10   0   33.30    3.30
  -5  -9   0   17.20    1.70
  -5  -9   0   17.10    2.00
   5   9   0   17.30    2.00
  -4  -8   0   11.70    1.30
  -4  -8   0    9.00    1.00
   4   8   0   10.10    1.30
  -3  -7   0    1.00    0.30
  -3  -7   0    2.80    0.50
   3   7   0    1.90    0.50
  -2  -6   0    8.30    0.90
  -2  -6   0    9.40    1.00
   2   6   0    8.40    1.00
   2   6   0   10.10    1.10
   2   6   0    9.90    1.20
  -1  -5   0   83.49    8.20
  -1  -5   0   88.99    8.20
   1   5   0   90.19    8.20
   1   5   0   88.89    8.30
   1   5   0   88.39    8.20
   0  -4   0   30.70    2.90
   0  -4   0   28.70    3.00
   0  -4   0   32.70    2.90
   0   4   0   31.50    3.00
   0   4   0   33.70    3.00
   0   4   0   29.20    2.90
   0   4   0   29.20    3.00
   1  -3   0   86.89    7.90
   1  -3   0   77.79    7.90
  -1   3   0   90.09    7.90
  -1   3   0   83.69    8.00
   2  -2   0  232.58   21.50
   2  -2   0  224.38   21.50
  -2   2   0  235.48   21.50
  -2   2   0  234.68   21.70
   3  -1   0  731.63   67.49
   3  -1   0  733.43   67.59
  -3   1   0  728.53   67.69
  -3   1   0  724.33   67.59
   4   0   0  160.38   15.50
   4   0   0  173.58   15.60
  -4   0   0  169.98   15.70
   5   1   0    2.20    0.60
  -5  -1   0    2.40    0.60
   6   2   0   23.90    2.50
  -6  -2   0   23.80    2.60
   7   3   0    0.30    0.50
  -7  -3   0    0.50    0.70
   8   4   0    1.90    0.70
  -8  -4   0    0.60    0.80
   9   5   0   -0.70    0.70
  -9  -5   0   -0.20    0.90
  10   6   0    0.40    0.70
 -10  -6   0    1.80    1.10
  11   7   0    0.90    1.10
 -11  -7   0    3.40    1.50
  12   8   0    2.50    1.40
 -12  -8   0    2.40    1.60
  13   9   0    0.10    1.50
 -13  -9   0    0.10    1.90
 -11 -15  -1    0.70    2.00
  11  15   1    3.70    2.10
 -10 -14  -1    0.50    1.30
  10  14   1    1.20    1.50
  -9 -13  -1   -0.50    1.10
   9  13   1   -0.30    1.00
  -8 -12  -1    2.70    1.20
   8  12   1    4.40    1.40
  -7 -11  -1    5.90    1.30
   7  11   1    5.70    1.30
  -6 -10  -1   39.60    3.70
   6  10   1   30.50    3.70
  -5  -9  -1   53.19    5.00
  -5  -9  -1   57.19    5.30
   5   9   1   50.99    5.30
  -4  -8  -1    3.90    0.50
  -4  -8  -1    4.80    0.70
   4   8   1    3.60    0.80
   4   8   1    2.60    0.50
  -3  -7  -1   65.69    6.30
  -3  -7  -1   73.69    6.40
   3   7   1   63.19    6.50
  -2  -6  -1    2.40    0.40
   2   6   1    2.50    0.50
   2   6   1    2.50    0.60
   2   6   1    0.10    0.40
  -1  -5  -1   10.20    1.10
   1   5   1   10.90    1.20
   1   5   1    8.20    1.10
   1   5   1   11.10    1.20
   0   4   1  131.79   12.20
   0   4   1  131.39   12.20
   0   4   1  127.89   12.20
   1  -3  -1    0.60    0.20
  -1   3   1   -0.10    0.30
  -1   3   1    0.20    0.30
   2  -2  -1    2.90    0.50
  -2   2   1    4.30    0.60
   3  -1  -1    5.60    0.80
  -3   1   1    5.50    0.90
  -3   1   1    7.50    0.80
   4   0  -1    2.90    0.50
  -4   0   1    1.70    0.50
  -4   0   1    2.10    0.40
   5   1  -1   11.20    1.20
  -5  -1   1    9.20    1.30
  -5  -1   1   10.90    1.20
   6   2  -1   11.90    1.30
  -6  -2   1    7.90    1.30
   7   3  -1    0.60    0.50
  -7  -3   1    0.70    0.70
   8   4  -1    2.10    0.70
  -8  -4   1   -0.70    0.60
   9   5  -1    5.90    1.20
  -9  -5   1    6.30    1.40
  10   6  -1    0.00    0.80
 -10  -6   1   -0.40    0.90
  11   7  -1    3.20    1.20
 -11  -7   1    1.70    1.30
  12   8  -1    3.40    1.40
 -12  -8   1    4.60    2.00
  13   9  -1    4.00    1.80
 -13  -9   1    3.50    2.20
 -11 -15  -2    1.10    2.30
  11  15   2   -0.40    2.00
 -10 -14  -2    2.20    1.80
  10  14   2    0.60    1.50
  -9 -13  -2    0.00    1.30
   9  13   2    0.00    1.20
  -8 -12  -2    1.40    1.20
   8  12   2    0.70    1.10
  -7 -11  -2    2.10    0.90
   7  11   2    1.60    1.00
  -6 -10  -2   10.40    1.60
   6  10   2   10.40    1.70
  -5  -9  -2   15.40    1.70
  -5  -9  -2   11.70    1.30
   5   9   2   12.90    1.80
  -4  -8  -2    0.10    0.40
   4   8   2    0.00    0.50
   4   8   2   -0.40    0.50
  -3  -7  -2    0.70    0.40
   3   7   2    0.40    0.50
   3   7   2    1.30    0.50
  -2  -6  -2   98.39    8.30
   2   6   2   80.99    8.40
   2   6   2   82.99    8.30
  -1  -5  -2   16.10    1.50
   1   5   2   13.60    1.60
   1   5   2   15.00    1.70
   1   5   2   15.90    1.60
   0   4   2   10.70    1.30
   0   4   2   12.50    1.40
   0   4   2   14.90    1.30
   1  -3  -2  286.97   26.60
  -1   3   2  280.57   26.70
  -1   3   2  287.57   26.60
  -1   3   2  287.97   26.60
   2  -2  -2  393.76   38.30
  -2   2   2  412.26   38.30
  -2   2   2  433.96   38.40
   3  -1  -2   12.10    1.40
  -3   1   2   12.90    1.30
  -3   1   2   12.90    1.40
   4   0  -2  317.37   29.00
  -4   0   2  319.07   29.10
  -4   0   2  301.17   29.00
   5   1  -2    0.90    0.40
  -5  -1   2    0.70    0.40
  -5  -1   2    1.20    0.40
   6   2  -2    2.30    0.50
  -6  -2   2    1.40    0.50
  -6  -2   2    1.90    0.60
   7   3  -2    6.90    1.00
  -7  -3   2    4.50    1.00
  -7  -3   2    5.40    0.80
   8   4  -2    4.40    0.90
  -8  -4   2    4.00    1.00
   9   5  -2    0.00    0.60
  -9  -5   2    0.50    0.80
  10   6  -2    0.10    0.70
 -10  -6   2   -0.50    0.90
  11   7  -2   -0.30    1.00
 -11  -7   2    1.10    1.30
  12   8  -2    0.50    1.40
 -12  -8   2    1.20    1.40
  13   9  -2    1.10    1.50
 -13  -9   2    1.70    1.80
 -14 -10   2    0.00    2.00
  11  15   3    0.80    1.90
  10  14   3   -1.50    1.50
  -9 -13  -3    0.00    1.50
   9  13   3    1.40    1.30
  -8 -12  -3   -0.10    1.30
   8  12   3    1.30    1.20
  -7 -11  -3    1.80    1.00
   7  11   3    1.50    1.10
  -6 -10  -3    1.60    0.80
   6  10   3    1.10    0.90
  -5  -9  -3    3.20    0.80
   5   9   3    0.40    0.70
   5   9   3    0.90    0.80
  -4  -8  -3   13.30    1.50
   4   8   3   11.50    1.60
   4   8   3   12.00    1.70
  -3  -7  -3   11.60    1.40
   3   7   3   12.40    1.70
   3   7   3   13.30    1.50
  -2  -6  -3    1.80    0.40
   2   6   3    0.10    0.50
   2   6   3    1.80    0.50
  -1  -5  -3    9.90    1.00
   1   5   3   10.50    1.10
   1   5   3    6.80    1.30
   0  -4  -3    7.70    1.10
   0   4   3   13.70    1.10
   0   4   3   10.20    1.40
   0   4   3    9.40    1.00
   1  -3  -3  196.58   16.80
  -1   3   3  173.98   16.90
  -1   3   3  189.08   16.80
  -1   3   3  158.68   16.80
   2  -2  -3   12.20    1.40
  -2   2   3   13.10    1.30
  -2   2   3   11.00    1.60
  -2   2   3   12.70    1.40
   3  -1  -3   11.70    1.30
  -3   1   3   10.80    1.20
  -3   1   3   11.10    1.20
   4   0  -3    0.40    0.30
  -4   0   3    0.50    0.30
  -4   0   3    0.70    0.30
   5   1  -3  334.17   31.30
  -5  -1   3  329.57   31.30
  -5  -1   3  347.97   31.40
   6   2  -3    9.30    1.20
  -6  -2   3    9.00    1.30
  -6  -2   3    9.60    1.10
   7   3  -3   34.00    3.40
  -7  -3   3   33.30    3.30
  -7  -3   3   34.90    3.50
   8   4  -3    0.90    0.60
  -8  -4   3    0.50    0.70
  -8  -4   3    1.20    0.60
   9   5  -3    0.70    0.60
  -9  -5   3    0.70    0.70
  10   6  -3    4.20    1.00
 -10  -6   3    1.00    1.00
  11   7  -3    1.90    1.00
 -11  -7   3    0.30    1.10
  12   8  -3    6.50    1.70
 -12  -8   3    7.90    2.10
  13   9  -3   12.50    2.20
 -13  -9   3    7.20    2.40
 -14 -10   3    0.60    2.30
  10  14   4   -0.70    1.60
   9  13   4   -1.40    1.10
   8  12   4    0.40    1.00
  -7 -11  -4    3.00    1.30
   7  11   4    3.00    1.30
  -6 -10  -4    3.30    1.10
   6  10   4    2.50    1.00
  -5  -9  -4    5.00    1.00
   5   9   4    2.90    1.10
  -4  -8  -4   16.10    1.70
   4   8   4   12.20    1.70
   4   8   4   10.20    1.80
  -3  -7  -4   -0.10    0.40
   3   7   4    1.00    0.60
   3   7   4   -1.00    0.60
  -2  -6  -4    5.20    0.70
   2   6   4    5.10    1.00
   2   6   4    4.80    0.80
  -1  -5  -4    0.30    0.20
   1   5   4   -0.30    0.50
   1   5   4    0.40    0.40
   0  -4  -4   33.30    3.00
   0  -4  -4   27.40    3.00
   0   4   4   32.00    3.00
   0   4   4   34.10    3.10
   0   4   4   31.00    3.30
   1  -3  -4   20.40    1.80
  -1   3   4   14.70    1.80
  -1   3   4   17.50    1.80
  -1   3   4   18.90    2.10
   2  -2  -4  401.76   37.70
  -2   2   4  386.56   37.90
  -2   2   4  415.76   37.70
  -2   2   4  416.96   37.70
   3  -1  -4   13.10    1.60
  -3   1   4   13.90    1.50
  -3   1   4   15.90    1.50
   4   0  -4   94.59    9.20
  -4   0   4   94.29    9.10
  -4   0   4  103.09    9.20
   5   1  -4   53.39    5.00
  -5  -1   4   53.09    4.90
  -5  -1   4   46.60    5.00
   6   2  -4   55.99    5.50
  -6  -2   4   55.49    5.50
  -6  -2   4   62.69    5.70
   7   3  -4   17.60    1.90
  -7  -3   4   15.20    2.00
  -7  -3   4   16.80    1.80
   8   4  -4    0.00    0.60
  -8  -4   4    1.70    0.60
  -8  -4   4    0.80    0.60
   9   5  -4    2.20    0.80
  -9  -5   4    2.40    0.90
  10   6  -4    1.20    0.90
 -10  -6   4    1.80    1.00
  11   7  -4    2.60    1.10
 -11  -7   4    0.00    1.10
  12   8  -4    3.20    1.50
 -12  -8   4    1.70    1.40
 -13  -9   4    3.90    1.90
 -14 -10   4    1.50    1.90
   9  13   5   -0.60    1.40
   8  12   5    0.30    1.30
   7  11   5    1.80    1.20
   6  10   5    2.50    1.20
  -5  -9  -5   -0.50    0.70
   5   9   5   -0.50    0.80
  -4  -8  -5    3.40    0.70
   4   8   5    1.10    0.90
   4   8   5    1.80    0.90
  -3  -7  -5    0.40    0.40
   3   7   5    1.20    0.70
   3   7   5    1.20    0.80
  -2  -6  -5    8.10    0.90
   2   6   5    7.20    1.40
   2   6   5    7.50    1.10
  -1  -5  -5   54.49    5.10
   1   5   5   53.29    5.50
   1   5   5   54.49    5.30
   0   4   5    2.30    0.80
   0   4   5    2.20    0.50
  -1   3   5   13.40    1.50
  -1   3   5   13.70    1.90
  -2   2   5    5.00    0.80
  -2   2   5    8.00    0.90
  -2   2   5    8.60    1.30
   3  -1  -5   93.09    8.80
  -3   1   5   92.69    8.70
  -3   1   5   89.89    9.00
  -3   1   5   93.29    8.70
   4   0  -5    0.60    0.40
  -4   0   5    0.80    0.40
  -4   0   5    0.40    0.40
   5   1  -5   34.20    3.50
  -5  -1   5   37.10    3.50
  -5  -1   5   32.90    3.40
   6   2  -5   80.69    7.60
  -6  -2   5   73.99    7.50
  -6  -2   5   85.29    7.70
   7   3  -5   33.50    3.10
  -7  -3   5   27.20    3.00
  -7  -3   5   30.50    3.20
   8   4  -5    4.10    0.90
  -8  -4   5    3.10    0.90
  -8  -4   5    4.10    0.80
   9   5  -5    1.40    0.80
  -9  -5   5    3.30    0.80
  -9  -5   5    2.20    0.90
  10   6  -5    9.20    1.40
 -10  -6   5    3.20    1.30
  11   7  -5    0.30    1.00
 -11  -7   5    0.30    1.00
  12   8  -5    9.30    2.20
 -12  -8   5    7.90    1.90
 -13  -9   5    1.10    1.70
 -14 -10   5    1.00    2.10
   9  13   6    1.00    1.70
   8  12   6   -0.50    1.30
   7  11   6   -0.60    0.90
   6  10   6    0.30    0.90
   5   9   6    0.00    0.80
   4   8   6   -0.20    1.00
   4   8   6    0.60    0.80
  -3  -7  -6    1.10    0.60
   3   7   6    0.80    0.90
   3   7   6    1.10    0.70
  -2  -6  -6    1.30    0.40
   2   6   6    2.20    0.90
   2   6   6    0.80    0.70
   1   5   6    5.50    0.90
   1   5   6    4.50    1.30
   0   4   6    3.40    0.70
   0   4   6    2.40    1.00
  -1   3   6    1.20    0.50
  -1   3   6    1.50    0.90
  -2   2   6   21.40    2.20
  -2   2   6   19.00    2.10
  -2   2   6   25.80    2.80
   3  -1  -6   29.20    3.30
  -3   1   6   26.80    3.50
  -3   1   6   33.00    3.20
  -3   1   6   37.20    3.30
   4   0  -6   78.59    7.90
  -4   0   6   85.09    7.90
  -4   0   6   84.49    7.90
   5   1  -6   22.80    2.50
  -5  -1   6   23.00    2.50
  -5  -1   6   24.40    2.40
   6   2  -6    1.50    0.60
  -6  -2   6    0.70    0.50
  -6  -2   6    0.90    0.50
   7   3  -6    9.50    1.40
  -7  -3   6    9.90    1.40
  -7  -3   6    9.50    1.30
   8   4  -6    0.50    0.70
  -8  -4   6    0.70    0.70
  -8  -4   6    0.70    0.60
   9   5  -6    2.80    0.90
  -9  -5   6    2.60    0.80
  -9  -5   6    2.90    1.00
  10   6  -6   25.10    2.70
 -10  -6   6   20.00    2.90
  11   7  -6    7.00    1.40
 -11  -7   6    4.90    1.50
 -12  -8   6    2.90    1.40
 -13  -9   6   -3.20    1.10
 -14 -10   6    0.80    1.90
   8  12   7    0.40    1.30
   7  11   7   -1.00    1.20
   6  10   7   -0.20    1.10
   5   9   7    0.70    1.10
   4   8   7    1.50    1.10
   3   7   7    3.10    1.20
   3   7   7    6.80    1.20
   2   6   7    0.60    0.80
   2   6   7    1.70    0.80
   1   5   7    8.00    1.60
   1   5   7    9.80    1.30
   0   4   7    4.00    1.30
   0   4   7    3.90    0.90
  -1   3   7   30.50    4.10
  -1   3   7   37.70    3.60
  -2   2   7    8.30    1.10
  -2   2   7    6.20    0.90
  -2   2   7    7.70    1.60
   3  -1  -7   18.00    1.90
  -3   1   7   12.70    2.10
  -3   1   7   14.50    1.60
  -3   1   7   11.50    1.40
   4   0  -7   -0.40    0.50
  -4   0   7    0.60    0.50
  -4   0   7   -0.10    0.30
  -4   0   7    1.40    0.90
   5   1  -7   25.50    2.60
  -5  -1   7   22.00    2.40
  -5  -1   7   22.80    2.50
   6   2  -7    0.00    0.50
  -6  -2   7    0.20    0.50
  -6  -2   7   -0.40    0.40
   7   3  -7   11.50    1.50
  -7  -3   7    8.60    1.40
  -7  -3   7    9.50    1.40
   8   4  -7    5.00    1.00
  -8  -4   7    4.10    1.00
  -8  -4   7    3.20    0.90
   9   5  -7    2.70    1.00
  -9  -5   7    3.30    1.10
  -9  -5   7    1.50    0.90
  10   6  -7   -1.00    0.90
 -10  -6   7    1.80    1.00
 -10  -6   7    2.20    1.10
 -11  -7   7   15.30    2.40
 -12  -8   7    3.80    1.60
 -13  -9   7   -0.10    1.40
 -14 -10   7   -0.60    1.60
   7  11   8   -1.80    1.20
   6  10   8    1.40    1.40
   5   9   8   -1.80    0.80
   4   8   8    0.00    1.00
   3   7   8    2.20    1.20
   3   7   8    2.30    1.30
   2   6   8    0.40    1.00
   2   6   8   -1.70    0.80
   1   5   8    0.30    0.80
   1   5   8    0.50    1.00
   0   4   8    1.50    1.10
   0   4   8    5.10    1.00
  -1   3   8   -1.00    0.50
  -1   3   8    0.50    1.10
  -2   2   8   28.90    3.10
  -2   2   8   32.40    3.90
   3  -1  -8   14.70    1.90
  -3   1   8   11.90    1.60
  -3   1   8   11.40    1.40
  -3   1   8   21.70    2.60
   4   0  -8    0.00    0.60
  -4   0   8   -0.50    0.50
  -4   0   8   -0.20    0.40
  -4   0   8    1.60    1.10
   5   1  -8    8.40    1.30
  -5  -1   8    6.30    1.10
  -5  -1   8    7.00    1.00
   6   2  -8    1.80    0.80
  -6  -2   8    1.50    0.70
  -6  -2   8    1.30    0.60
   7   3  -8    1.60    0.80
  -7  -3   8   -0.90    0.60
  -7  -3   8    0.20    0.60
   8   4  -8    6.40    1.30
  -8  -4   8    5.70    1.20
  -8  -4   8    6.70    1.30
   9   5  -8    3.80    1.20
  -9  -5   8    6.90    1.20
  -9  -5   8    4.50    1.20
 -10  -6   8    0.30    1.00
 -10  -6   8    1.00    1.00
 -11  -7   8    0.60    1.10
 -12  -8   8   -0.40    1.10
 -13  -9   8    0.60    1.40
 -14 -10   8   -1.80    1.80
   7  11   9    0.10    1.40
   6  10   9    0.90    1.30
   5   9   9    1.10    1.40
   4   8   9    0.40    1.10
   3   7   9    1.90    1.20
   3   7   9    0.50    1.20
   2   6   9    0.40    1.10
   2   6   9   -0.20    0.90
   1   5   9    1.70    1.20
   1   5   9    3.20    1.10
   0   4   9    1.80    0.90
   0   4   9    1.80    1.20
  -1   3   9    0.80    0.70
  -1   3   9    1.30    1.20
  -2   2   9    3.90    1.60
  -2   2   9    6.40    1.10
   3  -1  -9    4.80    1.20
  -3   1   9    3.80    1.00
  -3   1   9    5.00    1.60
   4   0  -9    0.70    0.70
  -4   0   9   -0.60    0.40
  -4   0   9   -0.20    0.60
  -4   0   9   -0.40    1.10
   5   1  -9    0.40    0.70
  -5  -1   9    0.60    1.30
  -5  -1   9   -0.60    0.60
  -5  -1   9   -0.20    0.50
   6   2  -9    1.90    0.90
  -6  -2   9    2.70    0.80
  -6  -2   9    2.50    0.90
   7   3  -9    0.70    0.90
  -7  -3   9    0.30    0.70
  -7  -3   9   -1.30    0.70
   8   4  -9    1.80    0.90
  -8  -4   9    1.70    1.00
  -8  -4   9    3.40    1.00
   9   5  -9    9.40    1.90
  -9  -5   9    9.60    1.50
  -9  -5   9    6.20    1.50
 -10  -6   9    2.80    1.10
 -10  -6   9    1.60    1.00
 -11  -7   9    1.10    1.10
 -12  -8   9    3.30    1.60
 -13  -9   9    3.50    1.70
 -14 -10   9   -0.20    1.90
   6  10  10   -0.90    1.40
   5   9  10    1.20    1.50
   4   8  10   -0.40    1.40
   3   7  10   -0.40    1.30
   2   6  10    0.30    1.20
   2   6  10    1.20    1.20
   1   5  10    0.30    1.30
   1   5  10    2.60    1.10
   0   4  10    1.80    1.40
   0   4  10   -0.20    0.90
  -1   3  10    1.80    1.40
  -1   3  10    1.10    0.90
  -2   2  10    0.60    1.40
  -2   2  10   -0.20    0.70
   3  -1 -10    1.00    1.00
  -3   1  10    2.00    0.90
  -3   1  10    2.50    1.60
   4   0 -10   -0.10    0.80
  -4   0  10    1.70    1.60
  -4   0  10    0.00    0.70
   5   1 -10   -0.10    0.80
  -5  -1  10    0.60    0.60
  -5  -1  10   -0.10    0.70
  -5  -1  10   -0.60    1.40
   6   2 -10   -0.70    0.80
  -6  -2  10    0.10    0.80
  -6  -2  10    0.80    0.60
   7   3 -10    0.50    1.00
  -7  -3  10   -0.80    0.70
  -7  -3  10   -0.50    0.90
   8   4 -10    9.40    1.70
  -8  -4  10    8.80    1.50
  -8  -4  10    7.50    1.50
  -9  -5  10    1.90    1.20
  -9  -5  10    0.20    1.00
 -10  -6  10    3.10    1.20
 -10  -6  10    2.30    1.20
 -11  -7  10    1.40    1.30
 -11  -7  10    0.50    1.20
 -12  -8  10    1.40    1.40
 -13  -9  10    0.10    1.40
   5   9  11    1.20    1.70
   4   8  11   -0.90    1.60
   3   7  11   -2.20    1.30
   2   6  11   -2.10    1.30
   2   6  11    0.00    1.50
   1   5  11    0.00    1.20
   1   5  11    1.60    1.60
   0   4  11    4.30    1.30
   0   4  11    1.20    1.60
  -1   3  11    2.60    1.00
  -1   3  11   -1.30    1.40
  -2   2  11    0.70    1.60
  -2   2  11    1.90    1.10
   3  -1 -11    0.40    1.20
  -3   1  11    5.40    1.90
  -3   1  11    3.50    1.10
   4   0 -11   -0.60    1.10
  -4   0  11   -0.20    0.80
  -4   0  11    0.50    1.80
   5   1 -11    4.50    1.50
  -5  -1  11    3.80    1.20
  -5  -1  11    5.90    2.30
   6   2 -11    0.60    1.10
  -6  -2  11   -2.70    0.80
   7   3 -11    1.60    1.20
  -7  -3  11    0.40    1.00
  -7  -3  11    1.30    0.90
  -8  -4  11    1.60    1.00
  -8  -4  11    0.30    1.10
  -9  -5  11    4.60    1.40
  -9  -5  11    8.60    1.60
 -10  -6  11   -1.10    1.30
 -10  -6  11    1.30    1.20
 -11  -7  11    3.20    1.60
 -11  -7  11    2.50    1.50
 -12  -8  11   -1.60    1.40
 -13  -9  11    0.50    1.60
   4   8  12    0.70    1.70
   3   7  12    1.40    1.80
   2   6  12    1.00    1.90
   2   6  12    0.70    1.90
   1   5  12    1.40    1.80
   1   5  12    0.10    1.50
   0   4  12   -0.30    1.40
   0   4  12   -0.80    1.30
  -1   3  12   -1.20    1.10
  -1   3  12   -1.30    1.70
  -2   2  12   -0.50    1.10
  -2   2  12   -1.00    1.70
   3  -1 -12    0.20    1.30
  -3   1  12   -1.50    1.70
  -3   1  12   -1.60    1.00
   4   0 -12    1.40    1.50
  -4   0  12   -1.00    2.20
  -4   0  12    4.90    1.30
   5   1 -12    1.70    1.50
  -5  -1  12    3.90    2.40
  -5  -1  12    2.80    1.30
   6   2 -12   -0.30    1.40
  -6  -2  12   -0.70    1.10
  -7  -3  12    1.90    1.30
  -8  -4  12    2.50    1.40
  -9  -5  12    3.60    1.40
  -9  -5  12    0.50    1.10
 -10  -6  12    1.50    1.40
 -10  -6  12   -1.00    1.10
 -11  -7  12    2.80    1.90
 -11  -7  12    2.90    1.60
 -12  -8  12   -0.70    1.50
   2   6  13   -1.60    2.10
   1   5  13   -0.80    1.70
   1   5  13    1.10    2.10
   0   4  13   -0.90    2.00
   0   4  13   -0.20    1.50
  -1   3  13    0.20    1.40
  -1   3  13   -0.60    1.70
  -2   2  13    2.60    1.40
  -2   2  13   -0.30    2.00
   3  -1 -13    0.50    1.50
  -3   1  13    2.00    2.30
  -3   1  13    1.80    1.30
   4   0 -13   -1.20    1.60
  -4   0  13    0.40    1.00
  -4   0  13    1.10    2.80
   5   1 -13    1.50    1.50
  -5  -1  13   -0.70    2.40
  -5  -1  13   -1.30    1.10
  -6  -2  13    5.00    1.60
  -7  -3  13    1.40    1.30
  -8  -4  13    0.10    1.40
  -9  -5  13   -0.80    1.40
 -10  -6  13    1.90    1.80
 -11  -7  13    2.50    2.10
 -12  -8  13    1.30    1.70
   1   5  14   -1.40    2.40
   1   5  14   -0.60    2.30
   0   4  14    0.50    2.60
   0   4  14   -1.20    1.70
  -1   3  14    0.40    2.40
  -1   3  14   -0.50    1.60
  -2   2  14    0.80    1.50
  -2   2  14   -0.70    2.50
   3  -1 -14    0.30    1.80
  -3   1  14    0.10    1.50
  -3   1  14    5.00    2.90
   4   0 -14   -0.10    1.70
  -4   0  14    1.90    3.00
  -4   0  14    6.00    1.60
  -5  -1  14    0.30    1.30
  -6  -2  14    2.30    1.60
  -7  -3  14    2.20    1.60
  -8  -4  14    1.20    1.60
  -9  -5  14    1.80    1.70
 -10  -6  14   -1.10    1.90
 -11  -7  14    1.50    2.10
   2  -2 -15    0.00    2.00
  -2   2  15   -2.50    3.00
  -2   2  15    2.50    1.80
   3  -1 -15   -1.90    1.90
  -3   1  15    7.00    3.70
  -3   1  15   -0.50    1.40
  -4   0  15    2.70    1.50
  -5  -1  15    0.00    1.50
  -6  -2  15    2.10    1.70
  -7  -3  15    0.30    1.80
  -8  -4  15   -1.00    1.80
  -9  -5  15   -1.80    1.80
  -7 -13  14   -1.00    1.70
  -6 -12  14    2.80    1.80
  -5 -11  14    4.00    1.50
  -4 -10  14    1.10    1.30
  -3  -9  14   -0.70    1.30
  -2  -8  14   -0.60    1.20
  -1  -7  14   -2.50    1.30
   0  -6  14   -2.20    1.40
   1  -5  14    0.00    1.60
  -9 -15  13   -1.10    1.80
  -8 -14  13    0.10    1.70
  -7 -13  13   -0.90    1.50
  -6 -12  13   -0.30    1.50
  -5 -11  13    2.60    1.40
  -4 -10  13    2.60    1.40
  -3  -9  13    7.20    1.70
  -2  -8  13    6.40    1.60
  -1  -7  13    2.70    1.40
   0  -6  13   -0.90    1.30
   1  -5  13    0.40    1.30
   1  -5  13    1.70    2.40
   2  -4  13   -0.90    1.30
   2  -4  13    2.50    2.40
   3  -3  13   -1.80    2.40
 -10 -16  12    4.70    2.00
 -10 -16  12    0.00    3.20
  -9 -15  12    2.90    1.70
  -9 -15  12    0.70    1.50
  -8 -14  12    1.70    1.60
  -8 -14  12    2.40    1.40
  -7 -13  12    4.50    1.50
  -7 -13  12    2.70    1.50
  -6 -12  12    0.00    1.30
  -5 -11  12    2.00    1.20
  -4 -10  12    5.70    1.50
  -3  -9  12   -0.80    1.00
  -2  -8  12    4.90    1.30
  -1  -7  12    3.80    1.30
   0  -6  12   -0.80    1.90
   0  -6  12    2.30    1.20
   1  -5  12   -0.70    1.10
   1  -5  12   -2.90    1.70
   2  -4  12   -0.10    1.20
   2  -4  12   -0.70    1.80
   3  -3  12   -1.50    1.90
   3  -3  12   -1.40    1.20
   4  -2  12    1.00    2.10
 -10 -16  11    5.30    1.70
  -9 -15  11    1.10    1.40
  -9 -15  11    0.30    1.60
  -8 -14  11    2.20    1.30
  -8 -14  11    3.50    1.50
  -7 -13  11   -0.80    1.00
  -7 -13  11   -0.10    1.30
  -6 -12  11   -0.90    0.80
  -6 -12  11    0.80    1.20
  -5 -11  11    7.40    1.60
  -5 -11  11    8.80    1.50
  -4 -10  11    0.30    0.90
  -3  -9  11   17.10    2.30
  -2  -8  11   12.60    1.90
  -1  -7  11    1.20    0.90
  -1  -7  11    2.10    2.00
   0  -6  11    3.00    1.80
   0  -6  11    3.90    1.20
   1  -5  11    0.20    0.90
   1  -5  11   -1.10    1.50
   2  -4  11    1.20    1.50
   2  -4  11   -0.70    0.90
   3  -3  11    1.40    1.60
   3  -3  11   -0.10    1.00
   4  -2  11    2.00    1.70
   5  -1  11    0.10    1.50
   6   0  11    0.50    1.80
 -11 -17  10    2.70    1.60
 -10 -16  10    0.60    1.30
  -9 -15  10    2.30    1.40
  -9 -15  10    1.50    1.50
  -8 -14  10    0.00    1.30
  -8 -14  10   -1.00    1.10
  -7 -13  10    1.80    1.00
  -7 -13  10    2.70    1.20
  -6 -12  10    0.70    0.90
  -6 -12  10    1.30    1.10
  -5 -11  10   40.50    4.60
  -5 -11  10   45.90    4.50
  -4 -10  10   11.60    1.50
  -4 -10  10    8.40    1.60
  -3  -9  10    1.20    0.80
  -3  -9  10    2.00    0.80
  -2  -8  10    1.00    1.80
  -2  -8  10   -0.20    0.80
  -1  -7  10    5.90    1.20
  -1  -7  10    5.50    1.80
   0  -6  10    0.90    0.90
   0  -6  10   -1.20    1.10
   1  -5  10    1.10    1.40
   1  -5  10   -0.40    0.70
   2  -4  10   -1.40    1.10
   2  -4  10    0.60    0.80
   3  -3  10    0.20    1.20
   3  -3  10    2.30    1.10
   4  -2  10    2.40    1.50
   4  -2  10   -0.70    1.10
   5  -1  10   -1.50    1.40
   6   0  10   -0.70    1.60
   7   1  10    1.10    1.70
 -11 -17   9    1.50    1.60
 -10 -16   9    1.20    1.50
  -9 -15   9    1.60    1.20
  -9 -15   9    0.50    1.20
  -8 -14   9    4.60    1.30
  -8 -14   9    4.80    1.30
  -7 -13   9   15.70    2.30
  -7 -13   9   16.50    2.20
  -6 -12   9    0.80    1.00
  -6 -12   9    0.70    0.90
  -5 -11   9    0.90    0.90
  -5 -11   9   -0.60    0.80
  -4 -10   9   85.69    8.70
  -4 -10   9   94.59    8.70
  -3  -9   9    0.20    0.80
  -3  -9   9    0.90    0.70
  -2  -8   9    0.60    0.50
  -2  -8   9    0.80    0.70
  -2  -8   9   -0.30    1.30
  -1  -7   9    6.00    1.10
  -1  -7   9    8.40    1.60
  -1  -7   9    3.70    0.80
   1   7  -9    5.30    1.10
   0  -6   9   -0.90    0.60
   0  -6   9   -1.10    1.10
   1  -5   9    2.40    0.80
   1  -5   9    2.40    1.10
   2  -4   9    0.60    0.70
   2  -4   9   -1.00    0.90
   3  -3   9    2.80    1.30
   3  -3   9    1.50    0.80
   4  -2   9   -1.60    0.90
   4  -2   9   -0.10    0.90
   5  -1   9    1.10    1.10
   6   0   9   -0.10    1.30
   7   1   9    1.70    1.30
   8   2   9    2.00    1.60
 -11 -17   8    2.20    1.50
 -10 -16   8   -1.10    1.10
  -9 -15   8    5.10    1.40
  -8 -14   8    2.80    1.20
  -8 -14   8    1.10    1.00
  -7 -13   8    0.20    0.90
  -7 -13   8    0.80    1.00
  -6 -12   8  109.79   10.30
  -6 -12   8  103.39   10.20
  -5 -11   8    7.70    1.40
  -5 -11   8    8.90    1.40
  -4 -10   8   56.79    6.10
  -4 -10   8   67.19    6.10
  -3  -9   8    1.30    1.00
  -3  -9   8    2.00    0.60
  -3  -9   8    1.80    0.80
   3   9  -8    2.10    0.80
  -2  -8   8    0.10    0.60
  -2  -8   8   -0.90    0.40
  -2  -8   8   -2.00    0.90
   2   8  -8   -0.10    0.80
  -1  -7   8   -0.10    1.00
  -1  -7   8    0.70    0.60
  -1  -7   8    0.10    0.40
   1   7  -8   -0.30    0.60
   0  -6   8    1.00    0.40
   0  -6   8    1.00    0.60
   0  -6   8    4.10    1.10
   0   6  -8    0.40    0.70
   1  -5   8    1.30    0.90
   1  -5   8   -0.20    0.50
  -1   5  -8    0.10    0.70
   2  -4   8   -0.40    0.80
   2  -4   8    0.50    0.60
   3  -3   8    4.20    0.90
   3  -3   8    1.50    1.00
   4  -2   8   21.80    2.30
   4  -2   8   15.80    2.60
   5  -1   8   -0.90    0.80
   5  -1   8    0.70    1.00
   6   0   8    0.10    1.10
   7   1   8   -0.10    1.30
   8   2   8   -0.80    1.10
   9   3   8   -0.70    1.20
 -12 -18   7    0.90    1.50
 -11 -17   7    0.40    1.20
 -10 -16   7    0.00    1.10
  -9 -15   7    3.00    1.40
  -8 -14   7    4.40    1.20
  -8 -14   7    3.30    1.10
  -7 -13   7   44.00    4.70
  -7 -13   7   45.50    4.60
  -6 -12   7   24.70    2.90
  -6 -12   7   27.40    3.00
  -5 -11   7    4.60    1.00
  -5 -11   7    5.80    1.00
  -4 -10   7    1.80    0.70
  -4 -10   7    1.20    0.70
  -3  -9   7   66.59    6.30
  -3  -9   7   58.69    6.30
  -3  -9   7   57.89    6.30
   3   9  -7   69.49    6.60
   3   9  -7   73.39    6.20
  -2  -8   7    7.20    1.00
  -2  -8   7    7.70    1.30
  -2  -8   7    5.20    1.00
   2   8  -7    6.10    1.20
  -1  -7   7    5.30    0.90
  -1  -7   7    5.30    1.00
  -1  -7   7    8.50    1.30
   1   7  -7    6.40    1.10
   0  -6   7    3.30    1.00
   0  -6   7    4.90    0.80
   0   6  -7    3.50    0.90
   1  -5   7    8.80    1.10
   1  -5   7    9.70    1.50
  -1   5  -7    5.70    1.20
   2  -4   7    0.90    0.50
   2  -4   7    0.50    0.80
  -2   4  -7    1.00    0.80
   3  -3   7    1.30    0.90
   3  -3   7   -0.30    0.50
  -3   3  -7    0.00    0.90
   4  -2   7    1.70    1.00
   4  -2   7    1.20    0.70
   5  -1   7   25.70    2.70
   5  -1   7   22.30    3.00
   6   0   7   -0.80    1.00
   7   1   7    0.90    1.20
   8   2   7    3.30    1.50
   9   3   7   -1.30    1.30
  10   4   7    1.20    1.30
 -12 -18   6    3.80    2.10
 -11 -17   6    1.10    1.30
 -10 -16   6    0.10    1.00
  -9 -15   6   -1.20    0.80
  -8 -14   6    0.00    0.90
  -8 -14   6    0.30    0.80
  -7 -13   6   27.50    3.20
  -7 -13   6   27.00    3.00
  -6 -12   6    1.00    0.80
  -6 -12   6    0.00    0.70
  -5 -11   6   97.29    9.20
  -5 -11   6   94.39    9.10
  -4 -10   6   19.60    2.20
  -4 -10   6   19.30    2.20
  -3  -9   6   41.10    4.20
  -3  -9   6   38.90    4.10
   3   9  -6   46.60    4.40
  -2  -8   6    3.10    0.80
  -2  -8   6    5.80    0.90
  -2  -8   6    4.60    0.90
   2   8  -6    3.90    1.00
  -1  -7   6   31.00    3.00
  -1  -7   6   26.90    2.80
  -1  -7   6   28.30    2.90
   1   7  -6   26.80    3.00
   0  -6   6    5.70    0.90
   0  -6   6    6.30    1.10
   0   6  -6    4.00    1.00
   1  -5   6    6.20    1.10
   1  -5   6    5.50    0.90
  -1   5  -6    3.90    1.00
   2  -4   6    5.00    1.00
   2  -4   6    4.00    0.80
  -2   4  -6    4.00    1.00
   3  -3   6   -0.40    0.70
   3  -3   6    0.60    0.50
  -3   3  -6   -0.60    0.90
   4  -2   6    3.30    1.10
   4  -2   6    4.30    0.70
  -4   2  -6    1.10    1.20
   5  -1   6   -0.10    0.80
   5  -1   6   -0.10    0.60
  -5   1  -6    3.10    1.50
   6   0   6   71.39    7.20
   7   1   6    1.80    1.00
   8   2   6    4.90    1.30
   9   3   6    1.00    1.10
  10   4   6    2.00    1.30
 -12 -18   5   -1.60    1.40
 -11 -17   5    3.00    1.50
 -10 -16   5   -2.60    1.10
  -9 -15   5    2.20    1.10
  -8 -14   5    7.50    1.60
  -7 -13   5    7.80    1.60
  -7 -13   5   13.60    1.60
  -6 -12   5   -0.70    0.60
  -6 -12   5    0.50    0.70
  -5 -11   5    4.20    0.80
  -5 -11   5    2.80    0.80
  -4 -10   5   12.30    1.70
  -4 -10   5   14.80    1.70
  -3  -9   5   91.69    8.70
  -3  -9   5   89.29    8.60
   3   9  -5   92.59    8.90
  -2  -8   5   97.99    9.60
  -2  -8   5  101.99    9.70
  -2  -8   5  102.39    9.70
   2   8  -5  110.99    9.90
  -1  -7   5   77.99    8.10
  -1  -7   5   93.09    8.10
  -1  -7   5   82.49    8.00
   1   7  -5   86.39    8.20
   0  -6   5   40.20    3.90
   0  -6   5   38.40    3.80
   0   6  -5   39.10    4.00
   1  -5   5   51.39    5.10
   1  -5   5   52.79    5.00
  -1   5  -5   51.89    5.30
   2  -4   5   82.29    8.00
   2  -4   5   89.19    8.10
  -2   4  -5   82.99    8.30
   3  -3   5    1.30    0.40
   3  -3   5    0.40    0.60
  -3   3  -5   -1.20    0.90
   4  -2   5    1.40    0.50
   4  -2   5    1.10    0.80
  -4   2  -5    1.50    1.20
   5  -1   5   14.10    1.60
   5  -1   5   14.60    1.90
  -5   1  -5   14.50    2.30
   6   0   5    0.00    0.50
   6   0   5   -0.20    0.80
  -6   0  -5   -1.40    1.10
   7   1   5   14.10    2.20
  -7  -1  -5   16.40    2.60
   8   2   5   -0.50    0.70
   9   3   5    0.40    1.00
  10   4   5    1.30    1.20
  11   5   5    0.10    1.30
 -12 -18   4   -0.60    1.60
 -11 -17   4   -1.50    1.20
 -10 -16   4   -1.30    1.20
  -9 -15   4   -0.90    0.90
  -8 -14   4    5.40    1.20
  -7 -13   4    2.10    0.70
  -7 -13   4    0.70    0.70
  -6 -12   4    1.60    0.70
  -6 -12   4    0.60    0.60
   6  12  -4    0.40    0.50
  -5 -11   4   26.60    2.70
  -5 -11   4   25.30    2.80
  -4 -10   4    6.70    0.90
  -4 -10   4    5.00    0.90
  -3  -9   4    0.70    0.40
  -3  -9   4    1.00    0.50
   3   9  -4    0.20    0.60
  -2  -8   4  137.89   13.10
  -2  -8   4  132.89   13.20
   2   8  -4  150.68   13.30
  -1  -7   4   62.89    6.10
  -1  -7   4   67.29    6.10
   1   7  -4   61.99    6.30
   0  -6   4   -0.10    0.30
   0  -6   4    0.40    0.30
   0   6  -4    0.40    0.50
   1  -5   4    0.50    0.30
   1  -5   4    0.30    0.40
  -1   5  -4    0.20    0.60
   2  -4   4    1.90    0.40
   2  -4   4    1.50    0.50
  -2   4  -4    2.00    0.90
   3  -3   4    1.10    0.60
   3  -3   4    0.80    0.40
  -3   3  -4    0.80    0.90
   4  -2   4   38.80    3.90
   4  -2   4   40.50    3.80
  -4   2  -4   34.40    4.40
   5  -1   4    5.90    0.80
   5  -1   4    6.60    1.20
  -5   1  -4    5.30    1.40
   6   0   4   32.00    3.50
   6   0   4   36.10    3.30
  -6   0  -4   25.50    3.80
   7   1   4   38.50    3.70
  -7  -1  -4   27.60    3.90
   8   2   4    0.50    0.70
  -8  -2  -4    1.20    1.30
   9   3   4    0.90    0.80
  -9  -3  -4    1.30    1.50
  10   4   4   -0.10    1.00
  11   5   4   -1.50    0.90
 -12 -18   3    3.30    2.10
 -11 -17   3    0.20    1.30
 -10 -16   3    2.40    1.40
  -9 -15   3    1.70    1.10
  -8 -14   3   17.10    2.40
  -7 -13   3    4.60    0.90
  -7 -13   3    6.00    1.10
   7  13  -3    3.70    0.90
  -6 -12   3   28.30    2.90
  -6 -12   3   28.00    3.10
   6  12  -3   28.10    2.90
  -5 -11   3   13.40    1.70
  -5 -11   3   13.60    1.50
   5  11  -3   12.10    1.40
  -4 -10   3    0.90    0.40
  -4 -10   3    0.80    0.40
   4  10  -3   -0.10    0.30
  -3  -9   3    9.70    1.10
  -3  -9   3    8.50    1.20
   3   9  -3    8.90    1.30
  -2  -8   3    1.60    0.40
  -2  -8   3    1.30    0.50
   2   8  -3    1.30    0.60
  -1  -7   3  172.38   15.90
   1   7  -3  167.38   16.10
   0  -6   3  289.87   26.70
   0  -6   3  289.97   26.70
   0   6  -3  281.27   26.90
   1  -5   3   12.10    1.30
   1  -5   3   11.90    1.30
  -1   5  -3    9.50    1.60
   2  -4   3    1.00    0.40
   2  -4   3    0.70    0.30
  -2   4  -3    0.60    0.70
   3  -3   3   11.80    1.30
   3  -3   3    9.40    1.10
  -3   3  -3    9.70    1.50
   4  -2   3   61.19    6.10
   4  -2   3   67.99    6.20
  -4   2  -3   67.09    6.60
   5  -1   3  191.18   17.60
   5  -1   3  190.38   17.70
  -5   1  -3  182.08   18.00
   6   0   3    0.20    0.30
   6   0   3   -1.90    0.50
  -6   0  -3    0.10    0.90
   7   1   3    0.70    0.70
  -7  -1  -3   -0.80    0.90
   8   2   3    4.90    1.10
  -8  -2  -3    6.90    1.50
   9   3   3    0.80    0.80
  -9  -3  -3    0.10    1.20
  10   4   3    0.50    1.10
 -10  -4  -3   -0.90    1.50
  11   5   3   -0.20    1.00
 -11  -5  -3   -0.60    1.80
  12   6   3   -0.60    1.20
 -12 -18   2   -1.80    1.70
 -11 -17   2    0.50    1.40
 -10 -16   2    0.20    1.20
  -9 -15   2    5.10    1.50
  -8 -14   2    2.50    1.10
   8  14  -2    2.60    1.20
  -7 -13   2    2.30    0.90
   7  13  -2    2.80    1.00
  -6 -12   2   15.80    2.10
  -6 -12   2   17.80    1.80
   6  12  -2   16.90    2.00
  -5 -11   2    1.60    0.50
  -5 -11   2    1.50    0.60
   5  11  -2    1.70    0.60
  -4 -10   2   17.70    1.90
  -4 -10   2   16.80    1.80
   4  10  -2   16.00    1.80
  -3  -9   2   32.90    3.20
  -3  -9   2   36.40    3.30
   3   9  -2   29.00    3.10
   3   9  -2   34.90    3.40
  -2  -8   2   34.90    3.40
  -2  -8   2   33.80    3.30
   2   8  -2   33.20    3.50
  -1  -7   2    0.60    0.30
   1   7  -2    0.50    0.50
   0  -6   2    0.10    0.20
   0  -6   2    0.50    0.30
   0   6  -2    0.90    0.60
   1  -5   2   18.20    1.80
   1  -5   2   17.50    1.80
  -1   5  -2   19.90    2.30
   2  -4   2   56.19    5.10
  -2   4  -2   49.50    5.40
   3  -3   2   33.10    3.20
   3  -3   2   32.50    3.10
  -3   3  -2   29.10    3.50
   4  -2   2   96.89    9.10
   4  -2   2  101.29    9.20
  -4   2  -2   92.39    9.40
   5  -1   2  177.38   16.50
   5  -1   2  186.28   16.70
  -5   1  -2  168.48   16.90
   6   0   2   25.70    2.40
   6   0   2   26.70    2.70
  -6   0  -2   21.00    2.90
   7   1   2    4.80    1.00
  -7  -1  -2    7.00    1.30
   8   2   2    0.60    0.80
  -8  -2  -2    0.10    0.90
   9   3   2    0.10    0.70
  -9  -3  -2    1.20    1.10
  10   4   2   -0.60    0.80
 -10  -4  -2   -0.90    1.30
  11   5   2    0.50    1.10
 -11  -5  -2    1.10    1.70
  12   6   2   -0.80    1.10
 -12  -6  -2    1.30    2.10
 -11 -17   1   -0.70    1.70
 -10 -16   1    0.80    1.30
  -9 -15   1   -0.20    1.10
   9  15  -1   -0.20    1.60
  -8 -14   1   -0.40    0.90
   8  14  -1   -0.40    1.00
  -7 -13   1   -0.10    0.70
   7  13  -1    0.60    0.90
  -6 -12   1    6.50    0.90
  -6 -12   1    6.40    1.20
   6  12  -1    5.20    1.10
  -5 -11   1   27.00    2.60
  -5 -11   1   28.60    2.90
   5  11  -1   24.80    2.80
  -4 -10   1  238.18   22.20
  -4 -10   1  244.18   22.00
   4  10  -1  227.88   22.10
  -3  -9   1  547.25   50.79
  -3  -9   1  563.54   50.99
   3   9  -1  507.75   50.89
   3   9  -1  578.84   51.09
  -2  -8   1   16.20    1.60
  -2  -8   1   16.60    1.70
   2   8  -1   14.90    1.60
   2   8  -1   16.50    1.90
  -1  -7   1  962.10   89.99
  -1  -7   1 1010.60   90.09
  -1  -7   1  991.50   90.09
   1   7  -1  915.11   90.19
   1   7  -1  981.10   90.09
   0  -6   1   73.99    7.10
   0  -6   1   78.39    7.20
   0   6  -1   77.69    7.40
   1  -5   1    9.70    1.10
   1  -5   1    9.90    1.00
  -1   5  -1   12.10    1.60
   2  -4   1   43.50    4.10
   2  -4   1   43.50    4.10
  -2   4  -1   39.90    4.40
   3  -3   1   22.70    2.00
   3  -3   1   19.80    2.10
  -3   3  -1   15.70    2.40
   4  -2   1    4.20    0.70
   4  -2   1    4.20    0.50
  -4   2  -1    4.20    0.90
   5  -1   1   34.50    3.40
   5  -1   1   39.70    3.50
  -5   1  -1   32.70    3.70
   6   0   1    5.60    0.90
   6   0   1    3.20    0.50
  -6   0  -1    2.90    0.90
   7   1   1   28.10    2.80
  -7  -1  -1   24.10    3.10
   8   2   1   -0.40    0.60
  -8  -2  -1    0.00    0.80
   9   3   1   -0.80    0.70
  -9  -3  -1    0.90    1.00
  10   4   1    1.40    0.90
 -10  -4  -1    0.40    1.10
  11   5   1    1.10    1.00
 -11  -5  -1    0.00    1.40
  12   6   1   -1.50    1.10
 -12  -6  -1   -2.10    1.40
  13   7   1    0.50    1.50
 -13  -7  -1   -0.90    2.20
 -11 -17   0    2.70    1.80
 -10 -16   0    1.40    1.60
  -9 -15   0   -0.60    1.00
   9  15   0    1.50    1.30
  -8 -14   0    1.30    0.90
   8  14   0    1.80    1.20
  -7 -13   0    1.00    0.80
   7  13   0    2.10    1.00
  -6 -12   0    6.50    0.80
  -6 -12   0    3.80    1.00
   6  12   0    4.70    1.10
  -5 -11   0   17.60    1.80
  -5 -11   0   17.40    2.10
   5  11   0   17.40    2.20
  -4 -10   0    1.40    0.40
  -4 -10   0    1.90    0.60
   4  10   0    1.70    0.60
  -3  -9   0   84.09    8.30
  -3  -9   0   92.49    8.40
   3   9   0   84.69    8.40
   3   9   0   94.99    8.50
  -2  -8   0    5.00    0.80
  -2  -8   0    6.10    0.70
   2   8   0    6.30    0.80
   2   8   0    4.60    0.80
   2   8   0    4.70    0.90
  -1  -7   0    0.50    0.30
   1   7   0    0.40    0.40
   1   7   0    1.70    0.40
   1   7   0   -0.10    0.30
   0  -6   0  143.19   13.60
   0  -6   0  148.49   13.60
   0   6   0  149.49   13.70
   0   6   0  140.59   13.70
   0   6   0  150.08   13.80
   1  -5   0   87.49    8.30
   1  -5   0   85.49    8.30
  -1   5   0   90.99    8.50
  -1   5   0   91.09    8.40
   2  -4   0   84.19    7.80
   2  -4   0   82.09    7.80
  -2   4   0   80.19    8.00
  -2   4   0   84.69    7.90
   3  -3   0   51.59    4.80
   3  -3   0   48.80    4.70
  -3   3   0   48.20    5.00
  -3   3   0   51.49    4.80
   4  -2   0   47.20    4.20
   4  -2   0   42.20    4.10
  -4   2   0   37.40    4.40
  -4   2   0   46.70    4.20
   5  -1   0    1.90    0.50
   5  -1   0    2.10    0.30
  -5   1   0    0.90    0.60
   6   0   0  262.57   22.90
   6   0   0  237.58   22.70
  -6   0   0  235.78   23.00
   7   1   0   -0.40    0.40
  -7  -1   0    0.40    0.60
   8   2   0    3.40    0.80
  -8  -2   0    0.20    0.80
   9   3   0   -0.50    0.60
  -9  -3   0    0.40    0.90
  10   4   0    0.70    0.80
 -10  -4   0    0.40    0.90
  11   5   0   -1.00    0.90
 -11  -5   0   -0.70    1.20
  12   6   0    1.90    1.20
 -12  -6   0   -3.10    1.20
  13   7   0    1.30    1.50
 -13  -7   0    1.40    2.10
 -11 -17  -1    2.10    2.30
 -10 -16  -1    2.00    1.70
  10  16   1   -0.40    1.50
  -9 -15  -1    0.70    1.30
   9  15   1    0.40    1.50
  -8 -14  -1   -0.70    1.00
   8  14   1    0.50    1.20
  -7 -13  -1    3.50    1.10
   7  13   1    1.40    1.00
  -6 -12  -1    1.90    0.70
   6  12   1   -0.20    0.80
  -5 -11  -1   20.60    2.30
  -5 -11  -1   20.40    2.10
   5  11   1   19.90    2.50
  -4 -10  -1    5.60    0.90
  -4 -10  -1    5.30    0.70
   4  10   1    3.90    0.80
   4  10   1    5.10    1.00
  -3  -9  -1   14.60    1.50
  -3  -9  -1   13.10    1.40
   3   9   1   10.50    1.60
  -2  -8  -1    3.80    0.60
  -2  -8  -1    2.90    0.50
   2   8   1    3.70    0.70
   2   8   1    3.50    0.70
   2   8   1    3.30    0.70
  -1  -7  -1    1.30    0.40
   1   7   1    1.10    0.50
   1   7   1    0.60    0.30
   1   7   1    0.90    0.50
   0  -6  -1   75.19    6.90
   0   6   1   74.09    7.00
   0   6   1   71.19    7.00
   0   6   1   73.09    7.00
   1  -5  -1   43.00    4.10
  -1   5   1   44.80    4.30
  -1   5   1   40.50    4.10
   2  -4  -1   32.40    3.30
  -2   4   1   34.90    3.50
  -2   4   1   33.90    3.30
   3  -3  -1  301.57   27.90
  -3   3   1  304.87   28.00
  -3   3   1  292.97   27.90
   4  -2  -1    1.70    0.40
  -4   2   1    1.10    0.60
  -4   2   1    0.60    0.40
   5  -1  -1   11.70    1.30
  -5   1   1    9.90    1.20
  -5   1   1    9.70    1.40
   6   0  -1    1.90    0.40
   6   0  -1    3.40    0.70
  -6   0   1    1.80    0.70
  -6   0   1    3.70    0.60
   7   1  -1   63.49    5.60
   7   1  -1   53.79    5.40
  -7  -1   1   59.39    5.40
  -7  -1   1   54.19    5.70
   8   2  -1    7.40    1.20
  -8  -2   1    6.70    1.30
   9   3  -1    8.80    1.40
  -9  -3   1    7.70    1.60
  10   4  -1    3.60    1.00
 -10  -4   1    0.70    1.00
  11   5  -1    0.40    1.00
 -11  -5   1    1.90    1.20
  12   6  -1    2.00    1.20
 -12  -6   1    1.90    1.60
  13   7  -1    0.90    1.50
 -13  -7   1    1.20    1.70
  14   8  -1   -0.40    1.70
 -14  -8   1    0.90    2.40
 -10 -16  -2   -0.50    1.90
  10  16   2   -0.10    1.60
  -9 -15  -2    2.10    1.50
   9  15   2   -0.60    1.40
  -8 -14  -2    0.20    1.20
   8  14   2    1.50    1.20
  -7 -13  -2    0.00    0.90
   7  13   2    0.10    1.00
  -6 -12  -2    0.40    0.80
   6  12   2    1.00    0.90
  -5 -11  -2   16.20    1.90
  -5 -11  -2   20.50    2.10
   5  11   2   20.60    2.40
   5  11   2   17.00    2.00
  -4 -10  -2   54.89    4.90
  -4 -10  -2   46.10    4.70
   4  10   2   49.20    5.00
  -3  -9  -2   15.40    1.70
   3   9   2   15.00    1.80
   3   9   2   15.70    2.00
  -2  -8  -2   10.50    1.30
   2   8   2    9.80    1.50
   2   8   2   10.60    1.40
   2   8   2   11.70    1.40
  -1  -7  -2   19.00    1.80
   1   7   2   17.70    1.90
   1   7   2   17.50    2.00
   1   7   2   16.40    1.90
   0   6   2    0.00    0.40
   0   6   2    0.30    0.30
   0   6   2    0.30    0.50
   1  -5  -2   58.29    5.50
  -1   5   2   52.59    5.60
  -1   5   2   55.09    5.60
  -1   5   2   62.79    5.50
   2  -4  -2   11.70    1.30
  -2   4   2   11.50    1.30
  -2   4   2   11.40    1.50
   3  -3  -2    1.10    0.50
  -3   3   2    2.30    0.60
  -3   3   2    1.20    0.50
   4  -2  -2  669.73   61.49
  -4   2   2  663.33   61.59
  -4   2   2  654.43   61.39
   5  -1  -2    2.80    0.60
  -5   1   2    1.00    0.50
  -5   1   2    1.20    0.50
   6   0  -2   63.59    5.80
  -6   0   2   60.09    5.80
  -6   0   2   57.39    5.90
   7   1  -2   46.80    4.30
  -7  -1   2   41.40    4.40
  -7  -1   2   41.10    4.20
   8   2  -2   13.60    1.70
  -8  -2   2   12.40    1.80
  -8  -2   2   12.40    1.50
   9   3  -2    1.10    0.70
  -9  -3   2    0.60    0.70
  10   4  -2   -0.50    0.70
 -10  -4   2   -0.70    0.80
  11   5  -2    0.20    0.80
 -11  -5   2   -1.00    0.90
  12   6  -2    0.00    1.10
 -12  -6   2   -0.10    1.20
  13   7  -2    0.50    1.40
 -13  -7   2    1.00    1.80
  14   8  -2   -0.90    1.70
 -14  -8   2    1.60    2.30
  10  16   3    0.70    1.90
  -9 -15  -3    0.90    1.80
   9  15   3    1.60    1.50
  -8 -14  -3    0.00    1.50
   8  14   3    0.10    1.20
  -7 -13  -3    4.00    1.30
   7  13   3    3.80    1.40
  -6 -12  -3    1.10    0.90
   6  12   3    0.30    0.90
  -5 -11  -3    1.20    0.70
   5  11   3   -0.40    0.80
  -4 -10  -3   18.10    1.80
   4  10   3   14.60    2.10
   4  10   3   12.80    1.90
  -3  -9  -3    1.70    0.50
   3   9   3    0.30    0.60
   3   9   3    0.90    0.80
  -2  -8  -3    3.50    0.60
   2   8   3    3.10    0.80
   2   8   3    3.80    0.90
  -1  -7  -3    3.50    0.50
   1   7   3    2.30    0.70
   1   7   3    2.50    0.60
   1   7   3    2.40    0.50
   0   6   3  269.27   22.90
   0   6   3  223.68   22.80
   0   6   3  245.08   23.00
  -1   5   3  400.26   36.80
  -1   5   3  391.26   36.60
  -1   5   3  391.36   36.70
   2  -4  -3   25.50    2.60
  -2   4   3   26.10    2.50
  -2   4   3   24.90    2.70
  -2   4   3   24.20    2.60
   3  -3  -3   23.70    2.50
  -3   3   3   25.10    2.50
  -3   3   3   24.30    2.60
   4  -2  -3    2.60    0.60
  -4   2   3    2.30    0.60
  -4   2   3    2.80    0.50
   5  -1  -3  341.17   30.80
  -5   1   3  330.17   30.90
  -5   1   3  320.67   30.70
   6   0  -3    0.20    0.40
  -6   0   3   -0.10    0.40
  -6   0   3    0.10    0.40
   7   1  -3    8.30    1.10
  -7  -1   3    6.30    1.20
  -7  -1   3    7.40    1.10
   8   2  -3   62.39    5.60
  -8  -2   3   56.39    5.60
  -8  -2   3   51.99    5.70
   9   3  -3   11.60    1.40
  -9  -3   3    5.00    1.30
  10   4  -3   -1.00    0.70
 -10  -4   3    0.80    0.80
  11   5  -3    4.50    1.20
 -11  -5   3    0.80    1.10
  12   6  -3   -0.40    1.00
 -12  -6   3    0.00    1.20
  13   7  -3    1.90    1.40
 -13  -7   3    0.20    1.60
  14   8  -3    5.60    2.10
 -14  -8   3    2.00    2.20
  10  16   4   -0.90    1.90
   9  15   4   -1.80    1.40
   8  14   4    0.50    1.30
  -7 -13  -4    1.50    1.30
   7  13   4   -1.40    1.10
  -6 -12  -4    3.00    1.10
   6  12   4    0.40    1.10
  -5 -11  -4    0.50    0.70
   5  11   4   -0.30    0.90
  -4 -10  -4   22.30    2.30
   4  10   4   20.40    2.70
   4  10   4   16.90    2.40
  -3  -9  -4    7.60    1.00
   3   9   4    5.40    1.30
   3   9   4    8.30    1.30
  -2  -8  -4   44.90    4.10
   2   8   4   37.20    4.40
   2   8   4   41.80    4.20
  -1  -7  -4    8.10    0.90
   1   7   4    7.10    1.10
   1   7   4    8.60    1.40
   1   7   4    8.50    1.00
   0   6   4    0.00    0.20
   0   6   4    0.60    0.40
   0   6   4    0.60    0.70
  -1   5   4   13.90    1.70
  -1   5   4   21.10    2.20
  -1   5   4   16.90    1.70
   2  -4  -4   17.40    1.90
  -2   4   4   18.40    1.90
  -2   4   4   15.90    1.80
  -2   4   4   17.50    2.20
   3  -3  -4   19.60    2.00
  -3   3   4   17.20    2.00
  -3   3   4   17.00    2.30
  -3   3   4   19.00    1.90
   4  -2  -4   10.30    1.30
  -4   2   4    9.10    1.20
  -4   2   4    8.60    1.20
   5  -1  -4   48.20    5.00
  -5   1   4   56.99    4.90
  -5   1   4   46.20    5.00
   6   0  -4   57.69    5.20
  -6   0   4   47.90    5.20
  -6   0   4   52.69    5.10
   7   1  -4   23.60    2.40
  -7  -1   4   23.50    2.40
  -7  -1   4   20.30    2.50
   8   2  -4    5.60    0.90
  -8  -2   4    3.40    0.80
  -8  -2   4    3.10    1.00
   9   3  -4    0.90    0.70
  -9  -3   4    2.60    0.90
  -9  -3   4    1.00    0.90
  10   4  -4    0.20    0.80
 -10  -4   4   -0.30    0.90
  11   5  -4    0.80    0.90
 -11  -5   4    0.00    1.10
  12   6  -4    4.10    1.30
 -12  -6   4    2.80    1.40
  13   7  -4    1.00    1.40
 -13  -7   4   -0.40    1.60
 -14  -8   4    3.30    1.90
   9  15   5    0.70    1.80
   8  14   5    1.30    1.50
   7  13   5   -0.90    1.20
   6  12   5    0.40    1.10
  -5 -11  -5    0.80    0.80
   5  11   5    1.00    0.90
  -4 -10  -5   -0.40    0.60
   4  10   5    0.30    1.10
   4  10   5   -0.20    0.70
  -3  -9  -5    7.50    1.00
   3   9   5    5.00    1.30
   3   9   5    5.70    1.20
  -2  -8  -5   -0.10    0.30
   2   8   5    0.00    0.70
   2   8   5    0.00    0.60
  -1  -7  -5  131.79   11.40
   1   7   5  121.59   11.60
   1   7   5  105.59   11.80
   0  -6  -5   39.30    3.70
   0   6   5   39.70    3.70
   0   6   5   39.60    4.20
   0   6   5   38.70    3.90
  -1   5   5    4.00    1.10
  -1   5   5    3.70    0.60
  -1   5   5    3.70    0.70
   2  -4  -5    2.20    0.60
  -2   4   5    2.10    0.50
  -2   4   5    1.70    0.90
  -2   4   5    1.30    0.50
   3  -3  -5   84.69    7.80
  -3   3   5   81.99    7.80
  -3   3   5   82.99    8.00
  -3   3   5   76.29    7.70
   4  -2  -5   67.69    6.40
  -4   2   5   64.99    6.40
  -4   2   5   66.59    6.40
   5  -1  -5   31.80    3.40
  -5   1   5   31.60    3.40
  -5   1   5   35.80    3.30
   6   0  -5    0.50    0.60
  -6   0   5    0.50    0.50
  -6   0   5    0.60    0.50
   7   1  -5   10.50    1.40
  -7  -1   5    9.40    1.30
  -7  -1   5    9.30    1.40
   8   2  -5    1.30    0.80
  -8  -2   5    1.40    0.70
  -8  -2   5    1.20    0.70
   9   3  -5    2.20    0.90
  -9  -3   5    3.40    0.90
  -9  -3   5    2.80    0.90
  10   4  -5    1.90    0.90
 -10  -4   5    1.30    1.10
  11   5  -5   -0.20    0.90
 -11  -5   5    0.30    1.00
  12   6  -5   -0.60    1.10
 -12  -6   5    2.60    1.50
  13   7  -5    2.80    1.50
 -13  -7   5    2.20    1.60
 -14  -8   5    4.20    2.30
   8  14   6    0.60    1.60
   7  13   6   -1.30    1.20
   6  12   6    0.10    1.10
   5  11   6   -0.60    1.00
   4  10   6    4.00    1.70
   4  10   6    2.30    1.10
  -3  -9  -6    0.70    0.60
   3   9   6    0.70    0.90
   3   9   6   -0.80    0.80
  -2  -8  -6    2.60    0.50
   2   8   6    2.10    0.90
   2   8   6    0.40    0.80
  -1  -7  -6   28.80    2.60
   1   7   6   25.20    3.30
   1   7   6   22.40    2.90
   0   6   6    5.70    1.00
   0   6   6    8.20    1.60
  -1   5   6    1.90    0.60
  -1   5   6    0.70    0.80
  -2   4   6   14.00    1.60
  -2   4   6   14.40    1.60
  -2   4   6   16.70    2.20
   3  -3  -6    2.10    0.70
  -3   3   6    2.90    0.60
  -3   3   6    2.80    0.60
  -3   3   6    1.40    0.90
   4  -2  -6  113.09   10.50
  -4   2   6  107.59   10.40
  -4   2   6  108.89   10.40
  -4   2   6  109.49   10.70
   5  -1  -6   24.80    2.60
  -5   1   6   23.50    2.50
  -5   1   6   22.30    2.50
   6   0  -6    8.10    1.10
  -6   0   6    3.50    0.90
  -6   0   6    4.90    0.90
   7   1  -6   12.70    1.50
  -7  -1   6    8.70    1.30
  -7  -1   6    9.60    1.40
   8   2  -6    8.60    1.30
  -8  -2   6    7.60    1.30
  -8  -2   6    8.90    1.30
   9   3  -6   -0.80    0.70
  -9  -3   6   -1.40    0.60
  -9  -3   6    0.00    0.70
  10   4  -6    1.80    0.90
 -10  -4   6    1.70    1.00
 -10  -4   6    0.20    0.90
  11   5  -6   -1.50    1.00
 -11  -5   6    0.70    1.10
  12   6  -6    0.70    1.20
 -12  -6   6    0.80    1.10
 -13  -7   6    1.10    1.30
 -14  -8   6    3.10    1.80
   8  14   7    1.10    1.90
   7  13   7    0.60    1.30
   6  12   7    0.30    1.20
   5  11   7   -0.80    0.90
   4  10   7    1.60    1.20
   3   9   7   23.40    2.70
   3   9   7   15.70    2.70
   2   8   7    2.60    1.20
   2   8   7    1.60    0.90
   1   7   7    6.70    1.10
   1   7   7    5.10    1.40
   0   6   7    3.40    0.90
   0   6   7    4.20    1.40
  -1   5   7    4.00    0.90
  -1   5   7    3.10    1.20
  -2   4   7   -0.40    0.90
  -2   4   7    1.00    0.60
  -2   4   7   -0.40    0.40
   3  -3  -7   26.20    2.80
  -3   3   7   23.80    2.70
  -3   3   7   33.80    3.50
  -3   3   7   25.10    2.70
   4  -2  -7   33.70    3.20
  -4   2   7   27.30    3.00
  -4   2   7   34.50    3.50
  -4   2   7   27.40    3.00
   5  -1  -7   25.00    2.60
  -5   1   7   21.70    2.50
  -5   1   7   22.90    2.50
   6   0  -7   -0.40    0.50
  -6   0   7   -0.80    0.50
  -6   0   7    0.70    0.50
   7   1  -7    6.70    1.10
  -7  -1   7    4.00    0.90
  -7  -1   7    4.20    1.00
   8   2  -7    5.80    1.10
  -8  -2   7    2.70    0.90
  -8  -2   7    5.30    1.00
   9   3  -7    2.50    1.00
  -9  -3   7    3.40    1.00
  -9  -3   7    2.30    0.90
  10   4  -7    3.40    1.20
 -10  -4   7    0.60    1.00
 -10  -4   7    1.70    1.10
  11   5  -7   12.00    1.80
 -11  -5   7    9.30    1.90
 -12  -6   7    0.00    1.20
 -13  -7   7    2.30    1.60
 -14  -8   7    0.10    1.50
   7  13   8    1.50    1.40
   6  12   8    0.20    1.20
   5  11   8    0.50    1.20
   4  10   8    1.40    1.20
   3   9   8    1.70    1.30
   3   9   8   -0.30    0.90
   2   8   8    0.90    1.00
   2   8   8   -0.20    1.00
   1   7   8    6.90    1.30
   1   7   8    5.20    1.50
   0   6   8    0.90    0.70
   0   6   8    1.00    1.20
  -1   5   8    4.00    1.40
  -1   5   8    4.60    1.00
  -2   4   8    1.30    1.20
  -2   4   8    0.50    0.70
   3  -3  -8   24.50    2.60
  -3   3   8   24.40    3.00
  -3   3   8   15.80    2.10
  -3   3   8   20.90    2.30
   4  -2  -8    1.40    0.80
  -4   2   8    1.40    0.60
  -4   2   8    1.60    0.70
  -4   2   8    2.60    1.20
   5  -1  -8    5.70    1.20
  -5   1   8    6.10    1.00
  -5   1   8    7.60    1.10
   6   0  -8    9.20    1.50
  -6   0   8    8.40    1.30
  -6   0   8    7.90    1.20
   7   1  -8    1.00    0.80
  -7  -1   8   -0.60    0.60
  -7  -1   8    0.10    0.60
   8   2  -8   -0.10    0.70
  -8  -2   8    0.90    0.80
  -8  -2   8    0.30    0.80
   9   3  -8    0.30    0.80
  -9  -3   8   -0.90    0.70
  -9  -3   8   -0.80    0.80
  10   4  -8   13.70    2.00
 -10  -4   8   11.40    1.80
 -10  -4   8   12.90    2.10
  11   5  -8    0.30    1.50
 -11  -5   8   -0.90    1.00
 -12  -6   8   -0.60    1.10
 -13  -7   8   -0.70    1.40
 -14  -8   8   -0.50    1.70
   6  12   9    0.20    1.40
   5  11   9   -0.60    1.30
   4  10   9    2.10    1.30
   3   9   9   -1.20    0.80
   3   9   9   -0.50    1.70
   2   8   9    0.00    1.20
   2   8   9   -1.10    0.90
   1   7   9    4.50    1.20
   1   7   9    1.30    1.30
   0   6   9    0.00    0.90
   0   6   9   -0.20    1.20
  -1   5   9    3.10    0.90
  -1   5   9   -0.70    1.00
  -2   4   9    1.70    0.80
  -2   4   9    3.70    1.60
   3  -3  -9    8.30    1.60
  -3   3   9    5.40    1.70
  -3   3   9    8.50    1.30
   4  -2  -9    0.40    0.80
  -4   2   9   -0.10    1.10
  -4   2   9    0.30    0.50
  -4   2   9    0.50    0.50
   5  -1  -9    1.20    0.80
  -5   1   9   -0.30    1.20
  -5   1   9   -0.20    0.50
  -5   1   9    0.10    0.70
   6   0  -9   -0.20    0.80
  -6   0   9    0.30    0.70
  -6   0   9    0.10    0.50
   7   1  -9   -0.90    0.80
  -7  -1   9   -0.90    0.60
  -7  -1   9    0.90    0.80
   8   2  -9    5.50    1.30
  -8  -2   9    2.80    1.00
  -8  -2   9    2.70    1.00
   9   3  -9    4.60    1.30
  -9  -3   9    4.40    1.20
  -9  -3   9    4.50    1.10
  10   4  -9    0.30    1.30
 -10  -4   9    0.20    0.90
 -10  -4   9    0.70    0.90
 -11  -5   9    7.10    1.50
 -11  -5   9    4.00    1.50
 -12  -6   9   -0.20    1.10
 -13  -7   9   -0.70    1.30
 -14  -8   9    4.70    2.20
   5  11  10    0.70    1.50
   4  10  10    1.20    1.40
   3   9  10    0.90    1.30
   2   8  10   -0.60    1.40
   2   8  10    0.00    1.20
   1   7  10    0.90    1.20
   1   7  10    1.50    1.30
   0   6  10    0.00    1.10
   0   6  10    1.10    1.00
  -1   5  10   -0.40    0.90
  -1   5  10   -1.00    1.10
  -2   4  10    0.20    0.80
  -2   4  10    1.50    1.50
   3  -3 -10    0.70    1.00
  -3   3  10   -0.80    0.70
  -3   3  10    0.10    1.40
   4  -2 -10    2.70    1.10
  -4   2  10    3.70    1.70
  -4   2  10    1.40    0.80
   5  -1 -10    0.10    1.00
  -5   1  10   -1.90    1.40
  -5   1  10   -0.20    0.80
   6   0 -10   -1.00    0.80
  -6   0  10    0.10    0.70
  -6   0  10   -1.40    0.80
   7   1 -10    2.10    1.10
  -7  -1  10   -0.20    0.70
  -7  -1  10   -1.30    0.80
   8   2 -10    2.80    1.20
  -8  -2  10    2.60    1.10
  -8  -2  10    4.20    1.10
   9   3 -10    0.40    1.10
  -9  -3  10    1.60    1.00
  -9  -3  10    1.50    1.10
 -10  -4  10    3.70    1.40
 -10  -4  10    4.20    1.20
 -11  -5  10    1.80    1.50
 -11  -5  10    2.10    1.20
 -12  -6  10   -0.30    1.30
 -13  -7  10   -0.10    1.70
 -14  -8  10   -1.40    1.60
   4  10  11   -1.90    1.50
   3   9  11    0.50    1.50
   2   8  11    1.80    1.60
   2   8  11    2.80    1.70
   1   7  11   -1.50    1.40
   1   7  11    1.80    1.70
   0   6  11    5.40    1.60
   0   6  11    7.10    2.10
  -1   5  11   -0.90    1.10
  -1   5  11   -1.20    1.40
  -2   4  11   -0.40    1.40
  -2   4  11   -0.20    1.00
   3  -3 -11    1.70    1.20
  -3   3  11    0.20    0.90
  -3   3  11    0.40    1.70
   4  -2 -11    1.10    1.10
  -4   2  11   -1.70    1.60
  -4   2  11   -0.70    0.80
   5  -1 -11    3.70    1.30
  -5   1  11    3.50    1.20
  -5   1  11    4.60    2.00
   6   0 -11    0.00    1.00
  -6   0  11    0.00    0.90
   7   1 -11   -0.20    1.10
  -7  -1  11    1.50    1.10
   8   2 -11   23.90    3.00
  -8  -2  11   22.00    2.80
  -8  -2  11   18.80    2.60
  -9  -3  11   -0.50    1.00
  -9  -3  11    0.30    1.20
 -10  -4  11   -1.10    1.30
 -10  -4  11   -2.00    1.00
 -11  -5  11   -1.80    1.30
 -11  -5  11   -0.80    1.10
 -12  -6  11   -0.10    1.50
 -13  -7  11    0.10    1.50
   3   9  12    1.90    1.90
   2   8  12    3.10    2.10
   1   7  12   -1.50    1.60
   1   7  12   -0.70    1.60
   0   6  12    2.20    1.80
   0   6  12   -1.60    1.40
  -1   5  12    1.30    1.70
  -1   5  12    1.60    1.50
  -2   4  12    1.40    1.90
  -2   4  12    0.20    1.10
   3  -3 -12    2.70    1.40
  -3   3  12    1.90    2.00
  -3   3  12    0.60    1.20
   4  -2 -12   -0.70    1.20
  -4   2  12   -2.30    1.80
  -4   2  12   -0.30    1.10
   5  -1 -12    3.00    1.40
  -5   1  12    2.10    2.20
  -5   1  12    3.50    1.30
   6   0 -12    6.10    1.80
  -6   0  12    3.40    1.40
   7   1 -12    1.60    1.50
  -7  -1  12    1.10    1.20
  -8  -2  12    5.60    1.60
  -9  -3  12    1.70    1.30
 -10  -4  12   -0.50    1.20
 -10  -4  12    2.20    1.50
 -11  -5  12    1.20    1.50
 -11  -5  12    2.60    1.70
 -12  -6  12    1.10    1.60
 -13  -7  12   -0.80    1.50
   2   8  13    1.50    2.20
   1   7  13    2.90    2.10
   1   7  13    2.30    2.40
   0   6  13   -1.60    2.00
   0   6  13    0.90    1.80
  -1   5  13    2.60    1.70
  -1   5  13    4.80    2.50
  -2   4  13    1.30    1.90
  -2   4  13   -0.10    1.40
   3  -3 -13    1.60    1.50
  -3   3  13    2.30    1.40
  -3   3  13   -0.30    2.10
   4  -2 -13    2.00    1.60
  -4   2  13   -2.50    1.20
  -4   2  13   -1.30    2.20
   5  -1 -13    0.00    1.40
  -5   1  13    1.60    1.30
  -5   1  13    2.70    2.50
   6   0 -13   -2.00    1.50
  -6   0  13    0.30    2.70
  -6   0  13   -0.60    1.30
  -7  -1  13   -0.20    1.40
  -8  -2  13   -0.10    1.40
  -9  -3  13    1.50    1.50
 -10  -4  13    4.40    1.80
 -11  -5  13   -0.40    1.70
 -12  -6  13   -0.10    2.10
   0   6  14    0.30    2.50
   0   6  14    1.80    2.20
  -1   5  14    1.60    1.80
  -1   5  14    0.30    2.20
   2  -4 -14   -2.60    1.50
  -2   4  14   -1.60    1.60
  -2   4  14    1.80    2.60
   3  -3 -14    0.10    1.80
  -3   3  14    0.30    1.60
  -3   3  14    2.80    2.70
   4  -2 -14   -0.30    1.60
  -4   2  14    3.30    2.90
  -4   2  14   -0.20    1.50
   5  -1 -14   -0.20    1.60
  -5   1  14    0.40    2.80
  -5   1  14    0.40    1.50
  -6   0  14    0.00    3.10
  -6   0  14   -0.60    1.50
  -7  -1  14    1.80    1.50
  -8  -2  14    0.30    1.60
  -9  -3  14   -1.10    1.70
 -10  -4  14    0.80    1.90
 -11  -5  14    4.20    2.10
   2  -4 -15   -0.60    1.80
  -2   4  15   -0.30    3.20
  -2   4  15   -0.40    1.80
   3  -3 -15    1.30    2.10
  -3   3  15    1.60    3.20
  -3   3  15    0.00    1.80
   4  -2 -15    1.60    2.10
  -4   2  15    2.40    1.80
  -4   2  15    0.50    3.30
  -5   1  15   -1.40    3.50
  -5   1  15    1.20    1.50
  -6   0  15    0.50    1.60
  -7  -1  15   -0.20    1.80
  -8  -2  15    4.10    2.10
  -9  -3  15    0.30    1.90
  -6 -14  14    3.40    1.80
  -5 -13  14    2.40    1.70
  -4 -12  14    0.20    1.50
  -3 -11  14   -0.40    1.30
  -2 -10  14    1.20    1.40
  -1  -9  14   -0.40    1.30
   0  -8  14   -1.40    1.50
  -8 -16  13    2.00    1.90
  -7 -15  13   -0.80    1.50
  -6 -14  13    1.60    1.50
  -5 -13  13   -1.00    1.20
  -4 -12  13    1.90    1.50
  -3 -11  13    1.90    1.30
  -2 -10  13   -0.10    1.10
  -1  -9  13    6.00    1.60
   0  -8  13    1.90    1.40
   1  -7  13    1.60    1.40
   2  -6  13    0.00    1.50
   3  -5  13   -0.90    2.80
  -9 -17  12    4.00    1.60
  -9 -17  12    7.60    2.20
  -8 -16  12   -0.80    1.30
  -8 -16  12    0.40    1.60
  -7 -15  12    1.70    1.20
  -7 -15  12    0.90    1.40
  -6 -14  12   -0.40    1.40
  -5 -13  12    3.70    1.30
  -4 -12  12    0.10    1.20
  -3 -11  12   14.60    2.20
  -2 -10  12    2.60    1.10
  -1  -9  12   -1.00    1.10
   0  -8  12    1.10    1.10
   1  -7  12   -0.30    1.20
   2  -6  12    0.40    1.90
   2  -6  12    0.00    1.20
   3  -5  12   -1.10    1.30
   3  -5  12    2.20    2.10
   4  -4  12    3.90    2.30
  -9 -17  11   -0.10    1.70
  -9 -17  11   -0.70    1.30
  -8 -16  11    4.30    1.60
  -8 -16  11    2.60    1.40
  -7 -15  11   -0.10    0.90
  -7 -15  11    0.70    1.20
  -6 -14  11    2.90    1.30
  -6 -14  11    1.80    1.10
  -5 -13  11    6.80    1.40
  -5 -13  11    4.90    1.50
  -4 -12  11   -0.50    1.10
  -3 -11  11   -0.10    1.10
  -2 -10  11   25.50    3.00
  -1  -9  11   -0.10    1.00
   0  -8  11    1.80    2.70
   0  -8  11   -0.10    0.90
   1  -7  11    2.00    1.80
   1  -7  11    1.00    1.00
   2  -6  11   -1.20    0.90
   2  -6  11    0.00    1.70
   3  -5  11    4.20    1.80
   3  -5  11   -0.10    1.10
   4  -4  11    0.70    1.30
   4  -4  11    1.50    1.80
   5  -3  11    2.70    2.00
   6  -2  11   -1.60    1.60
 -10 -18  10    8.30    2.00
  -9 -17  10    1.20    1.20
  -9 -17  10   -1.50    1.60
  -8 -16  10   -0.10    1.20
  -8 -16  10   -0.10    1.10
  -7 -15  10    4.00    1.30
  -7 -15  10    3.50    1.50
  -6 -14  10    7.90    1.60
  -6 -14  10    8.30    1.60
  -5 -13  10    6.60    1.40
  -5 -13  10    5.50    1.30
  -4 -12  10   40.50    4.30
  -4 -12  10   40.70    4.40
  -3 -11  10    2.90    1.00
  -3 -11  10    0.70    1.10
  -2 -10  10   42.00    4.40
  -1  -9  10   -1.10    0.70
   0  -8  10   -0.50    0.70
   0  -8  10    1.80    1.50
   1  -7  10    0.20    1.20
   1  -7  10    2.30    1.00
   2  -6  10    1.70    1.30
   2  -6  10   -0.70    0.80
   3  -5  10    2.30    1.00
   3  -5  10    0.00    1.20
   4  -4  10   -0.60    0.90
   4  -4  10    0.30    1.40
   5  -3  10   -0.30    1.50
   6  -2  10    3.80    1.80
   7  -1  10   -0.30    1.70
 -11 -19   9    5.50    2.20
 -10 -18   9    0.70    1.60
  -9 -17   9   -0.10    1.30
  -8 -16   9   -1.30    1.10
  -8 -16   9    0.70    1.10
  -7 -15   9    5.00    1.30
  -7 -15   9    3.50    1.20
  -6 -14   9    1.20    1.00
  -6 -14   9   -0.60    1.00
  -5 -13   9   22.80    2.80
  -5 -13   9   24.50    2.80
  -4 -12   9    7.40    1.40
  -4 -12   9    8.20    1.50
  -3 -11   9    6.60    1.20
  -3 -11   9    5.40    1.20
  -2 -10   9    2.50    0.80
  -2 -10   9    3.20    0.80
   2  10  -9    3.20    1.10
  -1  -9   9   26.00    3.10
  -1  -9   9   21.90    2.50
  -1  -9   9   20.20    2.40
   1   9  -9   22.60    2.70
   0  -8   9    2.70    0.90
   0  -8   9    3.40    1.30
   0   8  -9    3.90    1.10
   1  -7   9    7.10    1.40
   1  -7   9    4.30    1.00
   2  -6   9    0.20    0.70
   2  -6   9   -0.60    1.20
   3  -5   9    2.40    1.20
   3  -5   9    1.40    0.80
   4  -4   9   -0.50    0.80
   4  -4   9    0.50    1.10
   5  -3   9    2.30    1.40
   5  -3   9   -0.80    1.10
   6  -2   9    1.50    1.30
   7  -1   9    1.60    1.50
   8   0   9   -0.20    1.60
 -11 -19   8    3.30    1.70
 -10 -18   8    2.10    1.40
  -9 -17   8   -1.00    1.00
  -8 -16   8    0.60    1.10
  -8 -16   8   -0.30    1.00
  -7 -15   8    1.40    1.00
  -7 -15   8   -0.60    0.80
  -6 -14   8    1.60    1.00
  -6 -14   8    1.60    0.90
  -5 -13   8   36.60    3.70
  -5 -13   8   29.90    3.50
  -4 -12   8    0.20    0.70
  -4 -12   8    3.30    0.90
  -3 -11   8   45.10    4.80
   3  11  -8   51.99    5.10
  -2 -10   8    7.00    1.20
  -2 -10   8    7.90    1.20
  -2 -10   8    8.50    1.60
   2  10  -8    8.70    1.50
  -1  -9   8    7.40    1.10
  -1  -9   8   10.10    1.60
  -1  -9   8    6.20    1.10
   1   9  -8    8.10    1.40
   0  -8   8    2.10    0.70
   0  -8   8    1.00    0.90
   0  -8   8    1.00    0.60
   0   8  -8    0.40    0.80
   1  -7   8    7.50    1.10
   1  -7   8    6.30    1.40
  -1   7  -8    6.20    1.40
   2  -6   8   -0.50    0.60
   2  -6   8   -0.50    0.80
  -2   6  -8    0.60    1.00
   3  -5   8    3.20    1.10
   3  -5   8    2.60    0.90
   4  -4   8    0.30    1.10
   4  -4   8   -0.80    0.60
   5  -3   8    2.00    1.20
   5  -3   8    0.10    0.80
   6  -2   8    2.50    1.30
   7  -1   8    0.70    1.20
   8   0   8    5.00    1.80
   9   1   8   -0.10    1.70
 -11 -19   7    5.70    1.90
 -10 -18   7    2.20    1.30
  -9 -17   7   -0.60    1.10
  -8 -16   7    0.80    0.90
  -8 -16   7   -0.80    1.10
  -7 -15   7    7.60    1.50
  -7 -15   7    8.50    1.50
  -6 -14   7    7.10    1.30
  -6 -14   7    6.60    1.30
  -5 -13   7   14.80    1.80
  -5 -13   7   11.00    1.70
  -4 -12   7    1.10    0.70
  -4 -12   7    0.70    0.70
  -3 -11   7    4.20    0.90
  -3 -11   7    3.90    0.90
   3  11  -7    3.70    1.20
  -2 -10   7   -0.30    0.50
  -2 -10   7    1.00    0.90
  -2 -10   7   -0.20    0.50
   2  10  -7    0.30    0.80
  -1  -9   7   32.50    3.20
  -1  -9   7   28.00    3.00
  -1  -9   7   27.10    3.00
   1   9  -7   34.40    3.40
   0  -8   7   27.10    2.70
   0  -8   7   22.20    2.60
   0   8  -7   23.50    2.80
   1  -7   7    6.40    1.20
   1  -7   7    6.70    1.00
  -1   7  -7    6.10    1.30
   2  -6   7    2.60    0.90
   2  -6   7    2.20    0.70
  -2   6  -7    2.80    1.00
   3  -5   7    7.50    1.10
   3  -5   7    9.40    1.50
  -3   5  -7    8.00    1.70
   4  -4   7    1.30    0.70
   4  -4   7    1.80    1.00
  -4   4  -7    1.30    1.30
   5  -3   7    0.50    0.70
   5  -3   7    1.00    1.00
   6  -2   7    0.30    1.00
   7  -1   7   -0.50    0.90
   8   0   7    0.70    1.10
   9   1   7    1.30    1.30
  10   2   7    0.50    1.60
 -11 -19   6   -0.70    1.50
 -10 -18   6    0.30    1.20
  -9 -17   6    0.80    1.20
  -8 -16   6    3.10    1.40
  -8 -16   6    4.50    1.30
  -7 -15   6    2.50    1.00
  -7 -15   6    1.80    0.90
  -6 -14   6    0.50    0.70
  -6 -14   6   -0.70    0.80
  -5 -13   6    4.40    1.00
  -5 -13   6    2.70    0.90
  -4 -12   6   -0.90    0.50
  -4 -12   6    1.70    0.70
   4  12  -6    0.50    0.80
  -3 -11   6   11.20    1.60
  -3 -11   6   13.90    1.60
   3  11  -6   14.00    2.00
  -2 -10   6    6.90    1.10
  -2 -10   6    6.10    1.00
  -2 -10   6    9.20    1.10
   2  10  -6    6.50    1.40
  -1  -9   6    0.40    0.50
  -1  -9   6    1.00    0.70
  -1  -9   6    1.00    0.60
   1   9  -6    3.40    0.90
   0  -8   6   26.50    2.70
   0  -8   6   26.00    2.70
   0   8  -6   24.20    3.00
   1  -7   6   25.10    2.60
   1  -7   6   22.60    2.60
  -1   7  -6   26.20    2.90
   2  -6   6    1.10    0.80
   2  -6   6    2.50    0.60
  -2   6  -6    2.00    1.10
   3  -5   6    0.60    0.50
   3  -5   6   -0.30    0.60
  -3   5  -6   -0.20    1.00
   4  -4   6    0.80    0.80
   4  -4   6   -0.20    0.50
  -4   4  -6   -0.20    1.20
   5  -3   6    0.50    0.80
   5  -3   6    1.10    0.60
  -5   3  -6    1.80    1.40
   6  -2   6    2.20    0.80
   6  -2   6    0.70    0.90
  -6   2  -6   -0.50    1.60
   7  -1   6    4.10    1.20
   8   0   6    2.30    1.10
   9   1   6    0.30    1.20
  10   2   6   -0.40    1.00
 -11 -19   5   -0.20    1.40
 -10 -18   5    0.60    1.40
  -9 -17   5    1.70    1.10
  -8 -16   5   10.40    1.80
  -7 -15   5    0.30    0.80
  -7 -15   5    0.40    0.70
  -6 -14   5   17.90    2.00
  -6 -14   5   14.10    2.10
  -5 -13   5    8.20    1.50
  -5 -13   5   14.10    1.50
  -4 -12   5    4.30    0.80
  -4 -12   5    4.30    1.00
   4  12  -5    5.60    1.30
  -3 -11   5   27.10    3.00
  -3 -11   5   32.00    3.20
   3  11  -5   31.00    3.40
  -2 -10   5    1.00    0.60
  -2 -10   5    0.90    0.50
   2  10  -5    3.00    0.90
  -1  -9   5    5.60    0.80
  -1  -9   5    5.10    0.80
   1   9  -5    3.20    1.00
   0  -8   5    0.10    0.40
   0  -8   5    1.00    0.50
   0   8  -5    0.40    0.70
   1  -7   5  119.19   11.20
   1  -7   5  113.59   11.20
  -1   7  -5  126.09   11.50
   2  -6   5    7.70    1.20
   2  -6   5    8.50    1.10
  -2   6  -5    7.80    1.60
   3  -5   5    0.90    0.50
   3  -5   5    1.20    0.70
  -3   5  -5    2.30    1.00
   4  -4   5    0.40    0.40
   4  -4   5    0.10    0.50
  -4   4  -5    1.90    1.20
   5  -3   5    1.60    0.60
   5  -3   5    2.00    0.90
  -5   3  -5    1.80    1.20
   6  -2   5    9.80    1.70
   6  -2   5   15.00    1.50
  -6   2  -5    6.30    2.10
   7  -1   5   16.60    2.30
  -7   1  -5   13.50    2.60
   8   0   5   -0.90    0.70
  -8   0  -5   -1.40    1.50
   9   1   5   -1.80    1.00
  10   2   5    1.40    1.30
  11   3   5    0.40    1.20
 -11 -19   4   -1.80    1.30
 -10 -18   4    0.60    1.40
  -9 -17   4    0.40    1.20
  -8 -16   4   -1.10    0.80
  -7 -15   4   20.30    2.20
  -7 -15   4   15.50    2.40
  -6 -14   4    5.10    1.10
  -6 -14   4    8.00    1.10
  -5 -13   4    3.50    0.70
  -5 -13   4    1.50    0.60
  -4 -12   4   36.60    3.60
  -4 -12   4   32.70    3.70
   4  12  -4   40.20    4.00
  -3 -11   4   43.30    4.60
  -3 -11   4   44.80    4.40
   3  11  -4   49.99    4.80
  -2 -10   4  119.39   11.60
  -2 -10   4  128.39   11.80
   2  10  -4  125.09   11.90
  -1  -9   4   14.40    1.50
  -1  -9   4   12.20    1.30
   1   9  -4   15.40    1.90
   0  -8   4   55.39    5.20
   0  -8   4   52.09    5.10
   0   8  -4   53.59    5.50
   1  -7   4    8.50    1.10
   1  -7   4    9.20    1.10
  -1   7  -4    6.70    1.40
   2  -6   4    5.50    0.90
   2  -6   4    5.20    0.80
  -2   6  -4    6.30    1.40
   3  -5   4   52.99    5.10
   3  -5   4   51.59    5.20
  -3   5  -4   55.89    5.60
   4  -4   4    0.00    0.40
   4  -4   4    0.00    0.50
  -4   4  -4    0.20    1.10
   5  -3   4    4.50    1.00
   5  -3   4    5.90    0.80
  -5   3  -4    3.70    1.40
   6  -2   4   13.00    1.70
   6  -2   4   11.70    1.30
  -6   2  -4    7.90    1.90
   7  -1   4   28.30    3.20
  -7   1  -4   30.70    3.90
   8   0   4   15.00    2.20
  -8   0  -4   20.40    2.90
   9   1   4    1.90    1.00
  -9  -1  -4    4.10    1.70
  10   2   4    1.90    1.10
 -10  -2  -4    1.60    2.20
  11   3   4   -0.50    1.00
  12   4   4   -0.40    1.40
 -11 -19   3    1.60    1.50
 -10 -18   3    1.80    1.50
  -9 -17   3    0.30    1.10
  -8 -16   3    2.90    1.10
  -7 -15   3    1.70    0.90
  -6 -14   3    4.10    0.80
  -6 -14   3    0.10    0.70
  -5 -13   3    0.20    0.50
  -5 -13   3    0.90    0.60
   5  13  -3    0.10    0.50
  -4 -12   3   14.10    1.90
  -4 -12   3   16.70    1.70
   4  12  -3   15.40    2.20
  -3 -11   3   18.30    2.00
  -3 -11   3   17.30    1.90
   3  11  -3   16.90    2.30
  -2 -10   3  305.17   29.50
  -2 -10   3  311.27   29.70
   2  10  -3  340.37   29.80
  -1  -9   3  407.06   38.20
   1   9  -3  416.66   38.50
   0  -8   3   14.50    1.40
   0  -8   3   13.70    1.60
   0   8  -3   16.10    2.10
   1  -7   3    3.90    0.60
   1  -7   3    2.90    0.50
  -1   7  -3    3.60    1.00
   2  -6   3    1.10    0.40
   2  -6   3    1.60    0.40
  -2   6  -3    1.50    0.90
   3  -5   3    0.70    0.30
   3  -5   3    0.30    0.40
  -3   5  -3   -0.30    0.80
   4  -4   3    8.50    1.00
   4  -4   3    9.90    1.20
  -4   4  -3    5.30    1.50
   5  -3   3    4.50    0.60
   5  -3   3    2.80    0.80
  -5   3  -3    2.90    1.30
   6  -2   3    6.60    1.20
   6  -2   3    6.20    0.80
  -6   2  -3    6.80    1.60
   7  -1   3    1.00    0.60
   7  -1   3    0.40    0.50
  -7   1  -3    0.10    1.00
   8   0   3    1.60    0.70
  -8   0  -3    0.60    1.20
   9   1   3    2.20    1.00
  -9  -1  -3    1.10    1.40
  10   2   3   -1.00    0.70
 -10  -2  -3    0.50    1.60
  11   3   3   -1.50    1.00
 -11  -3  -3    2.00    1.90
  12   4   3   -0.80    1.00
 -11 -19   2    0.50    1.40
 -10 -18   2    1.80    1.30
  -9 -17   2    4.70    1.40
  -8 -16   2    2.20    1.00
  -7 -15   2   -0.50    0.80
  -6 -14   2    1.30    0.70
  -6 -14   2    4.40    0.80
   6  14  -2    1.30    0.90
  -5 -13   2    3.00    0.70
  -5 -13   2    3.00    0.80
   5  13  -2    3.50    0.80
  -4 -12   2    9.40    1.30
  -4 -12   2    8.20    1.10
   4  12  -2   10.40    1.50
   4  12  -2    7.60    1.10
  -3 -11   2   16.30    1.70
  -3 -11   2   16.60    1.80
   3  11  -2   14.80    1.70
   3  11  -2   14.80    2.00
  -2 -10   2    1.70    0.60
  -2 -10   2    0.10    0.30
  -2 -10   2    0.80    0.40
  -2 -10   2    0.70    0.30
   2  10  -2    1.80    0.70
  -1  -9   2   61.69    5.70
  -1  -9   2   60.19    5.60
  -1  -9   2   57.69    5.60
   1   9  -2   58.99    6.00
   0  -8   2   21.70    2.10
   0  -8   2   19.90    2.00
   0   8  -2   21.50    2.40
   1  -7   2   22.30    2.20
  -1   7  -2   21.00    2.70
   2  -6   2   98.59    9.40
   2  -6   2  106.39    9.40
  -2   6  -2   91.79    9.80
   3  -5   2   15.80    1.70
   3  -5   2   16.30    1.80
  -3   5  -2   22.20    2.50
   4  -4   2   32.60    3.10
   4  -4   2   29.70    3.00
  -4   4  -2   28.30    3.60
   5  -3   2    0.80    0.30
   5  -3   2    0.00    0.50
  -5   3  -2   -0.20    0.70
   6  -2   2    1.70    0.70
   6  -2   2    1.90    0.40
  -6   2  -2    1.20    1.00
   7  -1   2    6.60    1.20
   7  -1   2    6.80    0.80
  -7   1  -2    6.90    1.50
   8   0   2   15.20    1.90
  -8   0  -2   13.20    2.30
   9   1   2   -0.60    0.50
  -9  -1  -2    1.20    1.00
  10   2   2    0.60    0.80
 -10  -2  -2    1.40    1.40
  11   3   2    0.70    1.00
 -11  -3  -2    0.30    1.60
  12   4   2   -1.50    1.10
 -12  -4  -2   -1.70    1.90
  13   5   2   -1.70    1.30
 -13  -5  -2    1.50    2.60
 -11 -19   1   -0.60    1.90
 -10 -18   1    0.70    1.30
  -9 -17   1    3.30    1.30
  -8 -16   1    5.90    1.30
  -7 -15   1    0.00    0.80
   7  15  -1    0.50    1.10
  -6 -14   1    0.50    0.60
  -6 -14   1    0.00    0.70
   6  14  -1    0.60    0.90
  -5 -13   1    0.80    0.50
  -5 -13   1    3.10    0.70
   5  13  -1    1.60    0.80
  -4 -12   1   40.80    3.70
  -4 -12   1   40.70    4.00
   4  12  -1   33.20    3.80
  -3 -11   1  180.68   16.50
  -3 -11   1  178.98   16.30
   3  11  -1  157.18   16.40
   3  11  -1  185.78   16.60
  -2 -10   1   47.60    4.60
  -2 -10   1   48.60    4.50
   2  10  -1   44.50    4.70
   2  10  -1   44.50    4.50
  -1  -9   1  236.78   21.60
  -1  -9   1  225.68   21.60
   1   9  -1  238.18   21.80
   1   9  -1  227.68   21.60
   0  -8   1    0.20    0.30
   0  -8   1    1.20    0.30
   0   8  -1    1.50    0.70
   1  -7   1    1.30    0.40
   1  -7   1    1.50    0.30
  -1   7  -1   -0.30    0.50
   2  -6   1    3.90    0.50
   2  -6   1    2.30    0.50
  -2   6  -1    2.20    0.80
   3  -5   1   94.89    9.40
   3  -5   1  106.29    9.50
  -3   5  -1  101.09    9.80
   4  -4   1   21.90    2.30
   4  -4   1   22.40    2.20
  -4   4  -1   23.10    2.80
   5  -3   1   49.90    4.70
   5  -3   1   47.20    4.60
  -5   3  -1   47.30    5.00
   6  -2   1   20.70    2.10
   6  -2   1   24.60    2.30
  -6   2  -1   16.40    2.60
   7  -1   1   28.10    3.00
   7  -1   1   28.10    2.70
  -7   1  -1   29.50    3.50
   8   0   1    0.00    0.50
  -8   0  -1    1.20    1.00
   9   1   1    6.80    1.30
  -9  -1  -1    9.30    1.80
  10   2   1    0.40    0.90
 -10  -2  -1   -0.80    1.00
  11   3   1   -0.90    0.80
 -11  -3  -1    1.60    1.60
  12   4   1    0.70    1.00
 -12  -4  -1    0.30    1.50
  13   5   1   -1.00    1.10
 -13  -5  -1   -0.30    1.90
 -11 -19   0   -0.50    1.80
 -10 -18   0    0.50    1.50
  -9 -17   0   -0.90    1.00
  -8 -16   0    0.70    1.00
   8  16   0   -0.40    1.20
  -7 -15   0   -1.00    0.90
   7  15   0   -0.30    1.00
  -6 -14   0    0.50    0.70
   6  14   0   -0.40    0.80
  -5 -13   0    0.10    0.60
  -5 -13   0    0.90    0.50
   5  13   0   -0.10    0.70
  -4 -12   0    1.80    0.50
  -4 -12   0    1.50    0.70
   4  12   0    0.60    0.70
  -3 -11   0   57.49    5.60
  -3 -11   0   62.19    5.70
   3  11   0   54.69    5.70
   3  11   0   60.69    5.80
  -2 -10   0   59.09    5.80
  -2 -10   0   61.09    5.90
   2  10   0   57.29    5.90
   2  10   0   62.99    6.00
   2  10   0   64.09    5.90
  -1  -9   0   24.20    2.50
  -1  -9   0   25.20    2.50
   1   9   0   23.20    2.60
   1   9   0   25.30    2.70
   1   9   0   27.20    2.60
   0  -8   0  400.96   37.70
   0  -8   0  416.26   37.60
   0   8   0  408.26   37.90
   0   8   0  399.46   37.80
   0   8   0  401.76   37.70
   1  -7   0    0.90    0.40
   1  -7   0    1.10    0.30
  -1   7   0    0.10    0.60
  -1   7   0    0.30    0.50
   2  -6   0    9.00    1.00
   2  -6   0    8.80    1.10
  -2   6   0    8.30    1.20
  -2   6   0    8.60    1.50
   3  -5   0    4.60    0.70
   3  -5   0    3.50    0.60
  -3   5   0    5.10    0.80
  -3   5   0    4.80    1.10
   4  -4   0   28.00    2.80
   4  -4   0   29.70    2.80
  -4   4   0   27.60    2.90
  -4   4   0   25.90    3.10
   5  -3   0   16.10    1.70
   5  -3   0   14.60    1.50
  -5   3   0   11.80    1.90
  -5   3   0   15.40    1.70
   6  -2   0   27.20    2.70
   6  -2   0   26.30    2.60
  -6   2   0   24.30    3.00
   7  -1   0    0.40    0.30
   7  -1   0   -0.10    0.40
  -7   1   0    0.30    0.70
   8   0   0    4.00    0.90
  -8   0   0    2.00    1.00
   9   1   0   15.20    1.90
  -9  -1   0   11.30    2.00
  10   2   0    0.50    0.90
 -10  -2   0    0.50    1.00
  11   3   0   -0.20    0.70
 -11  -3   0    0.60    1.30
  12   4   0    0.90    1.20
 -12  -4   0    1.40    1.50
  13   5   0   -0.70    1.30
 -13  -5   0    1.00    1.70
 -10 -18  -1   -0.70    1.80
  -9 -17  -1   -1.80    1.10
   9  17   1    1.30    1.90
  -8 -16  -1   -0.70    1.10
   8  16   1    1.70    1.40
  -7 -15  -1    1.30    1.00
   7  15   1    0.60    1.10
  -6 -14  -1    5.70    1.20
   6  14   1    4.30    1.30
  -5 -13  -1    1.50    0.60
  -5 -13  -1    3.80    0.90
   5  13   1    1.40    0.90
  -4 -12  -1    0.90    0.50
  -4 -12  -1    0.20    0.60
   4  12   1    1.00    0.70
   4  12   1    0.90    0.70
  -3 -11  -1   17.70    2.00
  -3 -11  -1   18.80    1.90
   3  11   1   14.70    2.10
  -2 -10  -1    0.60    0.40
  -2 -10  -1   -0.10    0.40
   2  10   1    0.90    0.60
   2  10   1    0.50    0.60
   2  10   1    0.00    0.40
  -1  -9  -1    1.10    0.40
   1   9   1    1.20    0.50
   1   9   1    0.40    0.50
   1   9   1    0.20    0.50
   0  -8  -1    0.80    0.40
   0   8   1   -0.20    0.50
   0   8   1    0.90    0.50
   0   8   1    0.30    0.50
   1  -7  -1  969.10   88.09
  -1   7   1  919.91   88.09
  -1   7   1  962.30   88.29
   2  -6  -1  155.48   14.50
  -2   6   1  157.98   14.50
  -2   6   1  149.19   14.70
   3  -5  -1  358.46   32.40
  -3   5   1  342.47   32.50
  -3   5   1  344.27   32.70
   4  -4  -1  120.29   10.50
  -4   4   1  106.09   10.70
  -4   4   1  106.79   10.60
   5  -3  -1   10.30    1.30
  -5   3   1    9.60    1.50
  -5   3   1   10.70    1.40
   6  -2  -1   10.30    1.20
   6  -2  -1    8.50    1.30
  -6   2   1   10.30    1.30
  -6   2   1   11.20    1.60
   7  -1  -1   59.59    5.90
   7  -1  -1   62.39    5.70
  -7   1   1   52.19    6.00
  -7   1   1   63.49    5.80
   8   0  -1    0.10    0.30
   8   0  -1    0.80    0.60
  -8   0   1   -0.40    0.60
   9   1  -1    5.60    1.10
  -9  -1   1    2.10    1.20
  10   2  -1    7.30    1.30
 -10  -2   1    6.00    1.50
  11   3  -1    0.10    0.80
 -11  -3   1   -0.10    1.30
  12   4  -1   -1.00    1.00
 -12  -4   1    0.40    1.50
  13   5  -1   -0.30    1.30
 -13  -5   1    2.10    1.90
  14   6  -1    1.40    1.40
 -14  -6   1    0.80    2.00
 -10 -18  -2    1.60    2.20
  -9 -17  -2   -0.60    1.40
   9  17   2    0.20    1.80
  -8 -16  -2    3.20    1.50
   8  16   2   -1.20    1.30
  -7 -15  -2    2.00    1.20
   7  15   2   -0.30    1.10
  -6 -14  -2   -0.10    0.80
   6  14   2    0.70    1.10
  -5 -13  -2   -0.30    0.60
  -5 -13  -2   -0.70    0.60
   5  13   2    1.00    1.00
  -4 -12  -2   21.10    2.00
  -4 -12  -2   19.30    2.10
   4  12   2   17.40    2.20
   4  12   2   15.20    2.40
  -3 -11  -2    4.60    0.80
  -3 -11  -2    5.80    0.90
   3  11   2    3.70    1.10
   3  11   2    5.20    1.10
  -2 -10  -2   79.79    7.60
   2  10   2   79.89    7.70
   2  10   2   86.99    7.70
   2  10   2   71.79    7.70
  -1  -9  -2    0.30    0.30
   1   9   2    1.30    0.60
   1   9   2    0.30    0.40
   1   9   2   -0.40    0.50
   0   8   2   19.20    2.10
   0   8   2   18.70    2.30
   0   8   2   18.40    2.10
   1  -7  -2    1.20    0.40
  -1   7   2    1.90    0.60
  -1   7   2    1.10    0.60
  -1   7   2   -0.10    0.50
   2  -6  -2  350.66   31.50
  -2   6   2  330.77   31.60
  -2   6   2  333.67   31.70
   3  -5  -2    9.70    1.20
  -3   5   2    8.00    1.20
  -3   5   2    8.80    1.40
   4  -4  -2    4.00    0.70
  -4   4   2    3.30    0.70
  -4   4   2    4.30    0.90
   5  -3  -2   18.30    1.90
  -5   3   2   16.40    2.00
  -5   3   2   18.30    2.20
   6  -2  -2    3.20    0.70
  -6   2   2    2.90    0.70
  -6   2   2    1.50    0.70
   7  -1  -2   53.29    4.60
  -7   1   2   47.90    4.70
  -7   1   2   37.70    4.80
   8   0  -2   32.00    3.10
  -8   0   2   25.80    3.20
  -8   0   2   28.10    3.10
   9   1  -2    5.00    1.00
  -9  -1   2    5.40    1.20
  10   2  -2    0.30    0.60
 -10  -2   2    0.80    0.90
  11   3  -2   -1.00    0.70
 -11  -3   2    0.00    1.20
  12   4  -2    1.50    1.10
 -12  -4   2    0.50    1.30
  13   5  -2    0.30    1.10
 -13  -5   2   -1.80    1.40
  14   6  -2   -2.30    1.40
 -14  -6   2   -0.30    2.10
  10  18   3    2.20    2.40
   9  17   3   -0.90    1.70
  -8 -16  -3    0.30    1.40
   8  16   3    0.20    1.60
  -7 -15  -3    0.80    1.20
   7  15   3   -1.40    1.10
  -6 -14  -3    1.90    1.00
   6  14   3    1.40    1.20
  -5 -13  -3    1.60    0.80
   5  13   3    1.90    1.20
  -4 -12  -3    0.30    0.60
   4  12   3    0.10    0.80
   4  12   3    1.40    1.00
  -3 -11  -3    2.30    0.70
   3  11   3    2.00    1.00
   3  11   3    0.70    0.80
  -2 -10  -3    1.40    0.50
   2  10   3    1.50    0.80
   2  10   3    1.40    0.50
   2  10   3    1.40    0.70
  -1  -9  -3    7.10    0.90
   1   9   3    6.30    1.00
   1   9   3    7.50    1.20
   1   9   3    4.70    1.10
   0   8   3   16.50    2.00
   0   8   3   15.60    1.90
   0   8   3   13.70    1.70
   1  -7  -3  159.48   15.10
  -1   7   3  161.48   15.10
  -1   7   3  162.48   15.20
  -1   7   3  158.68   15.30
   2  -6  -3   87.99    8.30
  -2   6   3   87.39    8.30
  -2   6   3   86.79    8.50
  -2   6   3   87.19    8.50
   3  -5  -3   14.60    1.90
  -3   5   3   15.30    1.80
  -3   5   3   19.30    2.00
   4  -4  -3   25.30    2.70
  -4   4   3   26.50    2.70
  -4   4   3   27.40    2.90
   5  -3  -3    0.40    0.40
  -5   3   3    0.80    0.50
  -5   3   3    1.20    0.60
   6  -2  -3    9.40    1.30
  -6   2   3    9.50    1.40
  -6   2   3    8.10    1.20
   7  -1  -3    8.10    1.20
  -7   1   3    6.60    1.20
  -7   1   3    9.20    1.40
   8   0  -3   -0.20    0.50
  -8   0   3    1.20    0.80
  -8   0   3    0.50    0.60
   9   1  -3    2.80    0.90
  -9  -1   3    4.00    1.10
  -9  -1   3    3.80    1.10
  10   2  -3    5.40    1.10
 -10  -2   3    3.00    1.20
  11   3  -3   -0.80    0.80
 -11  -3   3    1.30    1.20
  12   4  -3   -0.20    0.90
 -12  -4   3   -1.00    1.30
  13   5  -3    1.50    1.30
 -13  -5   3    1.70    1.70
  14   6  -3   -1.20    1.40
 -14  -6   3    1.50    1.90
   9  17   4   -0.60    1.90
   8  16   4    0.40    1.60
  -7 -15  -4    0.70    1.60
   7  15   4    0.70    1.50
  -6 -14  -4    1.20    1.00
   6  14   4    1.80    1.30
  -5 -13  -4    4.30    1.10
   5  13   4    3.80    1.30
  -4 -12  -4    4.80    0.90
   4  12   4    0.50    1.30
   4  12   4    2.20    1.10
  -3 -11  -4   10.30    1.30
   3  11   4    7.30    1.50
   3  11   4    8.80    1.60
  -2 -10  -4   41.30    3.90
   2  10   4   38.00    4.20
   2  10   4   39.30    4.20
  -1  -9  -4   11.90    1.30
   1   9   4   10.30    1.60
   1   9   4   11.20    1.40
   1   9   4   14.00    1.90
   0   8   4   48.90    4.80
   0   8   4   49.10    4.70
   0   8   4   44.20    4.50
  -1   7   4   54.69    5.60
  -1   7   4   60.39    5.60
  -1   7   4   57.39    5.80
   2  -6  -4    2.40    0.60
  -2   6   4    2.60    0.90
  -2   6   4    2.50    0.60
  -2   6   4    1.60    0.60
   3  -5  -4   17.10    2.00
  -3   5   4   24.50    2.60
  -3   5   4   18.30    2.30
  -3   5   4   19.50    2.10
   4  -4  -4   26.70    3.00
  -4   4   4   30.00    2.90
  -4   4   4   29.40    3.10
   5  -3  -4   22.20    2.50
  -5   3   4   25.40    2.60
  -5   3   4   22.40    2.50
   6  -2  -4   60.99    5.30
  -6   2   4   49.00    5.40
  -6   2   4   52.49    5.30
   7  -1  -4   25.00    2.40
  -7   1   4   19.00    2.40
  -7   1   4   20.90    2.50
   8   0  -4    0.50    0.60
  -8   0   4   -0.20    0.70
  -8   0   4    0.20    0.80
   9   1  -4    0.60    0.80
  -9  -1   4    0.00    0.90
  -9  -1   4    0.40    0.70
  10   2  -4   -0.20    0.80
 -10  -2   4   -0.50    0.70
  11   3  -4    0.60    0.90
 -11  -3   4    0.70    1.00
  12   4  -4    2.60    1.10
 -12  -4   4   -1.70    1.00
  13   5  -4    0.50    1.40
 -13  -5   4    0.60    1.40
  14   6  -4   -1.00    1.50
 -14  -6   4    3.80    1.90
   9  17   5   -1.10    2.00
   8  16   5   -0.50    1.60
   7  15   5    0.30    1.50
   6  14   5    0.10    1.00
  -5 -13  -5    2.30    1.10
   5  13   5    1.10    1.20
  -4 -12  -5   -0.70    0.60
   4  12   5    1.00    1.40
   4  12   5    0.20    1.00
  -3 -11  -5    0.40    0.50
   3  11   5    0.00    1.00
   3  11   5    0.50    1.00
  -2 -10  -5    0.80    0.50
   2  10   5    0.40    0.90
   2  10   5    0.30    0.90
  -1  -9  -5   70.69    6.30
   1   9   5   56.39    6.60
   1   9   5   64.59    6.50
   0  -8  -5    0.70    0.30
   0   8   5   -0.70    0.60
   0   8   5    0.80    0.40
   0   8   5    0.50    0.80
  -1   7   5   69.49    7.20
  -1   7   5   82.29    7.60
  -1   7   5   79.69    7.30
   2  -6  -5    5.60    0.90
  -2   6   5    1.80    1.00
  -2   6   5    2.90    0.80
  -2   6   5    4.50    0.80
   3  -5  -5    2.40    0.70
  -3   5   5    3.00    0.80
  -3   5   5    2.20    0.60
  -3   5   5    2.20    1.00
   4  -4  -5   17.90    2.10
  -4   4   5   20.50    2.10
  -4   4   5   18.90    2.20
   5  -3  -5   44.50    4.30
  -5   3   5   42.40    4.40
  -5   3   5   41.90    4.20
   6  -2  -5   73.79    6.90
  -6   2   5   69.79    6.90
  -6   2   5   68.99    6.80
   7  -1  -5    9.00    1.40
  -7   1   5    8.40    1.30
  -7   1   5   10.10    1.50
   8   0  -5    0.00    0.70
  -8   0   5   -0.80    0.60
  -8   0   5    0.10    0.70
   9   1  -5    3.00    0.90
  -9  -1   5    3.00    1.00
  -9  -1   5    2.70    1.00
  10   2  -5   -0.80    0.70
 -10  -2   5   -0.60    1.10
 -10  -2   5   -1.60    0.80
  11   3  -5    0.20    0.90
 -11  -3   5    1.40    1.10
  12   4  -5    0.90    1.20
 -12  -4   5   -0.30    1.10
  13   5  -5    0.60    1.30
 -13  -5   5    0.60    1.40
  14   6  -5   -2.30    1.40
 -14  -6   5    0.60    1.70
   8  16   6   -2.20    1.80
   7  15   6   -2.00    1.50
   6  14   6    0.20    1.30
   5  13   6   -0.70    0.90
   4  12   6   -0.20    1.00
   3  11   6   12.80    1.90
   3  11   6    5.20    1.60
  -2 -10  -6    0.40    0.50
   2  10   6   -0.20    0.90
   2  10   6    1.00    0.90
  -1  -9  -6    2.00    0.50
   1   9   6    1.80    1.00
   1   9   6    0.20    0.90
   0  -8  -6   23.50    2.30
   0   8   6   17.60    2.90
   0   8   6   25.20    2.60
  -1   7   6   29.90    2.70
  -1   7   6   22.40    2.50
  -1   7   6   28.40    3.30
   2  -6  -6    9.80    1.40
  -2   6   6   10.70    1.80
  -2   6   6    7.80    1.10
  -2   6   6    7.00    1.10
   3  -5  -6   11.60    1.70
  -3   5   6   16.90    2.20
  -3   5   6   11.20    1.60
  -3   5   6   12.90    1.60
   4  -4  -6    3.10    0.80
  -4   4   6    4.60    1.30
  -4   4   6    2.90    0.80
  -4   4   6    3.60    0.80
   5  -3  -6   19.60    2.10
  -5   3   6   17.60    2.20
  -5   3   6   17.80    2.00
   6  -2  -6    0.90    0.70
  -6   2   6    1.70    0.70
  -6   2   6    0.90    0.60
   7  -1  -6   12.50    1.60
  -7   1   6    6.90    1.30
  -7   1   6    9.50    1.30
   8   0  -6    1.00    0.70
  -8   0   6    1.50    0.70
  -8   0   6    0.90    0.70
   9   1  -6   -0.30    0.80
  -9  -1   6    1.10    0.80
  -9  -1   6   -0.40    0.60
  10   2  -6    1.70    0.90
 -10  -2   6    0.70    1.10
 -10  -2   6    0.70    0.90
  11   3  -6    9.00    1.60
 -11  -3   6    5.90    1.50
  12   4  -6    6.60    1.70
 -12  -4   6    7.20    1.70
  13   5  -6    1.60    1.40
 -13  -5   6    0.20    1.30
 -14  -6   6    1.50    1.60
   7  15   7   -0.90    1.70
   6  14   7    1.50    1.50
   5  13   7    0.50    1.30
   4  12   7    0.20    1.20
   3  11   7    1.30    1.40
   3  11   7    1.80    1.10
   2  10   7   13.50    2.30
   2  10   7   14.70    2.10
   1   9   7    0.50    0.90
   1   9   7    0.10    0.90
   0   8   7   24.30    2.70
   0   8   7   24.20    3.20
  -1   7   7    6.80    1.50
  -1   7   7    4.30    1.00
  -2   6   7    5.00    1.50
  -2   6   7    5.90    1.00
  -2   6   7    4.80    0.80
   3  -5  -7   17.10    2.10
  -3   5   7   15.30    1.90
  -3   5   7   14.50    1.90
  -3   5   7   17.90    2.60
   4  -4  -7   14.50    1.90
  -4   4   7   11.40    1.60
  -4   4   7   14.10    1.80
  -4   4   7   15.80    2.30
   5  -3  -7   33.80    3.20
  -5   3   7   26.40    3.10
  -5   3   7   28.50    3.00
   6  -2  -7    1.10    0.70
  -6   2   7    0.20    0.60
  -6   2   7    0.20    0.60
   7  -1  -7    4.20    1.10
  -7   1   7    5.30    1.10
  -7   1   7    4.30    0.90
   8   0  -7   -0.80    0.60
  -8   0   7    0.30    0.70
  -8   0   7    0.70    0.80
   9   1  -7    7.60    1.30
  -9  -1   7    3.30    1.00
  -9  -1   7    3.00    1.10
  10   2  -7    3.80    1.20
 -10  -2   7    2.90    1.20
 -10  -2   7    3.80    1.30
  11   3  -7    1.20    1.20
 -11  -3   7    1.40    1.10
  12   4  -7    3.00    1.40
 -12  -4   7    2.40    1.30
 -13  -5   7   -1.90    1.20
 -14  -6   7    0.60    1.60
   7  15   8    1.20    2.00
   6  14   8   -0.60    1.50
   5  13   8    0.20    1.30
   4  12   8    0.20    1.30
   3  11   8    2.20    1.40
   3  11   8    3.70    1.70
   2  10   8    8.80    2.00
   2  10   8    9.40    1.90
   1   9   8    2.90    1.10
   1   9   8    1.80    1.10
   0   8   8    0.00    0.90
   0   8   8   -0.30    1.10
  -1   7   8    1.00    1.00
  -1   7   8   -0.50    0.80
  -2   6   8   11.10    2.20
  -2   6   8   12.80    1.70
   3  -5  -8    1.70    0.90
  -3   5   8    2.20    0.80
  -3   5   8    1.50    0.60
  -3   5   8    2.60    1.40
   4  -4  -8    0.70    0.80
  -4   4   8    1.80    1.30
  -4   4   8    2.40    0.70
  -4   4   8    1.10    0.70
   5  -3  -8    5.10    1.10
  -5   3   8    4.90    1.60
  -5   3   8    2.90    0.80
  -5   3   8    2.90    0.90
   6  -2  -8    2.00    0.80
  -6   2   8    2.00    0.70
  -6   2   8    1.50    0.80
   7  -1  -8    1.40    0.80
  -7   1   8    0.00    0.70
  -7   1   8   -0.20    0.70
   8   0  -8    0.20    0.70
  -8   0   8   -1.00    0.70
  -8   0   8    0.20    0.80
   9   1  -8    2.30    1.00
  -9  -1   8   -1.20    0.80
  -9  -1   8    3.60    1.00
  10   2  -8    0.30    1.20
 -10  -2   8    0.60    1.00
 -10  -2   8    1.30    0.90
  11   3  -8   -0.60    1.30
 -11  -3   8    0.60    1.00
 -11  -3   8    0.70    1.10
  12   4  -8    0.00    1.30
 -12  -4   8    1.60    1.20
 -13  -5   8    1.30    1.40
 -14  -6   8    1.10    1.50
   6  14   9    1.30    1.70
   5  13   9    1.90    1.70
   4  12   9    2.40    1.40
   3  11   9    0.10    1.20
   2  10   9    1.80    1.30
   2  10   9    1.80    1.40
   1   9   9    5.00    1.70
   1   9   9    7.00    1.60
   0   8   9    2.00    1.40
   0   8   9    3.00    1.20
  -1   7   9    4.50    1.80
  -1   7   9    5.80    1.30
  -2   6   9   13.70    2.40
  -2   6   9   10.30    1.60
   3  -5  -9    7.50    1.40
  -3   5   9    6.50    1.80
  -3   5   9    6.10    1.20
   4  -4  -9    1.10    0.70
  -4   4   9   -0.50    0.70
  -4   4   9    1.70    0.80
  -4   4   9    0.60    1.10
   5  -3  -9    4.00    1.20
  -5   3   9    3.80    0.90
  -5   3   9    4.60    1.60
  -5   3   9    2.90    0.90
   6  -2  -9    5.60    1.20
  -6   2   9    3.70    0.90
  -6   2   9    2.70    0.90
   7  -1  -9    1.10    0.80
  -7   1   9   -0.20    0.70
  -7   1   9   -0.20    0.70
   8   0  -9    1.80    0.90
  -8   0   9    0.80    0.90
  -8   0   9   -0.60    0.90
   9   1  -9    9.30    1.70
  -9  -1   9    7.00    1.40
  -9  -1   9    8.30    1.60
  10   2  -9   24.70    3.00
 -10  -2   9   22.00    2.80
 -10  -2   9   21.90    3.00
  11   3  -9    0.90    1.30
 -11  -3   9   -0.70    1.20
 -11  -3   9    1.20    1.10
 -12  -4   9   -1.20    1.20
 -13  -5   9   -2.80    1.20
 -14  -6   9    0.00    1.60
   5  13  10    0.70    1.50
   4  12  10    2.40    1.60
   3  11  10    2.80    1.50
   2  10  10    0.10    1.50
   2  10  10    0.60    1.70
   1   9  10    0.90    1.50
   1   9  10    0.90    1.50
   0   8  10    2.30    1.50
   0   8  10    0.70    1.20
  -1   7  10    2.20    1.20
  -1   7  10    0.80    1.60
  -2   6  10    1.40    1.00
  -2   6  10    0.20    1.40
   3  -5 -10   -0.90    1.00
  -3   5  10    0.80    0.80
  -3   5  10   -1.40    1.40
   4  -4 -10    1.70    1.00
  -4   4  10    2.30    1.60
  -4   4  10    1.50    0.80
   5  -3 -10    0.60    0.90
  -5   3  10    1.80    0.90
  -5   3  10    1.10    1.50
   6  -2 -10   -0.10    0.80
  -6   2  10    1.00    0.80
  -6   2  10   -0.70    0.80
   7  -1 -10    2.80    1.20
  -7   1  10    0.90    0.90
  -7   1  10   -0.60    1.00
   8   0 -10   23.60    2.90
  -8   0  10   19.10    2.60
  -8   0  10   20.40    2.60
   9   1 -10    0.70    1.20
  -9  -1  10    0.20    1.00
  -9  -1  10    0.00    1.00
  10   2 -10    0.50    1.10
 -10  -2  10    3.10    1.30
 -10  -2  10    1.00    1.10
 -11  -3  10    0.00    1.20
 -11  -3  10    0.10    1.40
 -12  -4  10    1.30    1.30
 -13  -5  10   -0.90    1.30
 -14  -6  10   -0.80    1.50
   4  12  11   -0.40    1.70
   3  11  11   -0.50    1.70
   2  10  11    2.60    1.60
   1   9  11    5.50    2.10
   1   9  11   11.70    2.30
   0   8  11   -0.20    1.50
   0   8  11   -1.30    1.30
  -1   7  11    0.40    1.30
  -1   7  11    1.40    1.80
  -2   6  11    1.00    1.20
  -2   6  11    1.70    1.70
   3  -5 -11    1.00    1.20
  -3   5  11    4.00    1.20
  -3   5  11    1.80    1.90
   4  -4 -11    0.90    1.10
  -4   4  11    0.60    0.90
  -4   4  11    0.40    1.40
   5  -3 -11   -0.10    1.00
  -5   3  11   -4.40    1.40
  -5   3  11   -0.40    0.90
   6  -2 -11   -0.60    1.10
  -6   2  11    1.10    0.90
   7  -1 -11   -0.40    1.00
  -7   1  11    1.30    1.20
   8   0 -11    0.90    1.20
  -8   0  11   -1.60    0.80
  -8   0  11    0.80    1.10
   9   1 -11    1.60    1.20
  -9  -1  11    0.60    1.10
  -9  -1  11    1.30    1.20
 -10  -2  11   -0.30    1.20
 -10  -2  11    0.80    1.10
 -11  -3  11    2.20    1.40
 -11  -3  11    2.10    1.50
 -12  -4  11    0.50    1.40
 -13  -5  11    2.50    1.60
   3  11  12   -0.60    2.10
   2  10  12    2.70    2.10
   1   9  12   -1.20    1.70
   1   9  12    3.10    2.10
   0   8  12   -0.20    1.80
   0   8  12    1.70    1.80
  -1   7  12    6.20    2.40
  -1   7  12    4.60    1.70
  -2   6  12    1.60    1.40
  -2   6  12    0.50    1.90
   3  -5 -12    0.90    1.30
  -3   5  12    0.30    1.20
  -3   5  12   -1.40    1.80
   4  -4 -12   -0.30    1.20
  -4   4  12    0.20    1.20
  -4   4  12    4.20    2.20
   5  -3 -12    0.10    1.20
  -5   3  12    2.20    2.10
  -5   3  12   -0.50    1.10
   6  -2 -12    2.00    1.30
  -6   2  12    1.20    1.20
  -6   2  12    0.00    2.20
   7  -1 -12    1.60    1.30
  -7   1  12   -1.20    1.10
   8   0 -12    1.50    1.30
  -8   0  12   -0.20    1.30
  -9  -1  12    5.80    1.70
 -10  -2  12   -0.30    1.20
 -10  -2  12   -0.40    1.30
 -11  -3  12   -2.00    1.50
 -11  -3  12    0.90    1.40
 -12  -4  12    1.10    1.40
 -12  -4  12    0.00    2.00
 -13  -5  12    1.20    1.60
   1   9  13   -0.30    2.20
   0   8  13    3.00    2.30
   0   8  13    2.20    2.00
  -1   7  13    0.40    1.70
  -1   7  13   -1.60    1.80
   2  -6 -13   -1.40    1.40
  -2   6  13   -1.50    2.00
  -2   6  13   -1.40    1.50
   3  -5 -13    1.30    1.50
  -3   5  13    2.00    1.50
  -3   5  13    2.20    2.40
   4  -4 -13   -1.10    1.40
  -4   4  13   -2.10    1.10
  -4   4  13    2.90    2.50
   5  -3 -13    2.10    1.60
  -5   3  13   -1.10    1.10
  -5   3  13   -0.70    2.20
   6  -2 -13    4.40    1.80
  -6   2  13    4.50    1.70
  -6   2  13    7.20    2.90
   7  -1 -13   -1.40    1.60
  -7   1  13   -1.00    1.30
   8   0 -13   -0.50    1.50
  -8   0  13   -0.40    1.20
  -9  -1  13    0.10    1.50
 -10  -2  13    0.40    1.60
 -11  -3  13    1.90    1.80
 -12  -4  13    0.10    2.30
   0   8  14    1.70    2.30
   0   8  14   -0.10    2.30
  -1   7  14    3.30    2.00
  -1   7  14   -4.70    2.20
   2  -6 -14   -1.80    1.60
  -2   6  14    0.30    1.80
  -2   6  14   -0.30    2.50
   3  -5 -14    0.50    1.70
  -3   5  14   -1.90    2.40
  -3   5  14   -0.10    1.70
   4  -4 -14    0.00    1.70
  -4   4  14   -1.10    1.60
  -4   4  14    2.80    2.80
   5  -3 -14   -0.20    1.60
  -5   3  14    2.50    1.70
  -5   3  14    2.00    2.90
   6  -2 -14    0.00    1.90
  -6   2  14    4.70    3.70
  -6   2  14    0.30    1.50
   7  -1 -14    4.90    2.10
  -7   1  14    3.60    1.80
  -8   0  14   -1.60    1.50
  -9  -1  14    1.80    1.70
 -10  -2  14    2.10    1.80
 -11  -3  14    1.00    2.10
   2  -6 -15    1.30    2.20
  -2   6  15   -0.90    3.20
  -2   6  15   -4.00    2.00
   3  -5 -15    0.70    1.90
  -3   5  15    0.50    1.90
  -3   5  15    0.30    3.20
   4  -4 -15    1.30    2.00
  -4   4  15   -0.20    1.80
  -4   4  15   -2.50    3.10
   5  -3 -15   -0.80    1.90
  -5   3  15    1.40    1.80
  -5   3  15    2.10    3.50
   6  -2 -15   -0.50    2.30
  -6   2  15   -0.20    1.60
  -6   2  15   -3.60    3.90
  -7   1  15   -0.90    1.50
  -8   0  15   -3.10    1.80
  -9  -1  15    0.20    2.00
 -10  -2  15   -0.20    2.00
  -4 -14  14    1.00    1.50
  -3 -13  14   -0.70    1.20
  -2 -12  14   -0.10    1.50
  -1 -11  14    0.00    1.50
  -7 -17  13    1.40    1.80
  -6 -16  13    4.00    1.80
  -5 -15  13    1.50    1.50
  -4 -14  13    1.60    1.50
  -3 -13  13   -0.40    1.10
  -2 -12  13    0.10    1.30
  -1 -11  13    0.60    1.20
   0 -10  13    2.90    1.40
   1  -9  13    1.70    1.50
   2  -8  13    2.20    1.50
  -8 -18  12    5.30    2.00
  -8 -18  12    6.10    1.80
  -7 -17  12   -1.20    1.50
  -7 -17  12    1.20    1.20
  -6 -16  12    2.40    1.60
  -5 -15  12    0.10    1.40
  -4 -14  12    6.30    1.70
  -3 -13  12    1.20    1.20
  -2 -12  12    6.20    1.60
  -1 -11  12    1.70    1.30
   0 -10  12    9.90    1.80
   1  -9  12    0.40    1.20
   2  -8  12    0.40    1.20
   3  -7  12   -1.50    1.20
   3  -7  12    1.20    2.30
   4  -6  12    0.40    2.30
  -9 -19  11    4.80    2.40
  -9 -19  11    7.90    2.10
  -8 -18  11    0.30    1.20
  -8 -18  11    0.40    1.80
  -7 -17  11   -0.20    1.00
  -7 -17  11    1.50    1.50
  -6 -16  11    1.30    1.00
  -6 -16  11    3.60    1.40
  -5 -15  11    0.00    1.00
  -5 -15  11   -0.20    1.00
  -4 -14  11    1.80    1.20
  -4 -14  11    0.50    1.10
  -3 -13  11    4.60    1.40
  -2 -12  11    1.30    1.10
  -1 -11  11    2.00    1.20
   0 -10  11    4.50    1.30
   1  -9  11    8.30    1.60
   2  -8  11    1.90    2.00
   2  -8  11    0.60    1.10
   3  -7  11   -0.50    1.70
   3  -7  11   -0.50    1.10
   4  -6  11    1.30    1.80
   4  -6  11    0.60    1.20
   5  -5  11   -0.30    1.80
  -9 -19  10    2.20    1.70
  -8 -18  10    1.10    1.60
  -8 -18  10   -1.20    1.20
  -7 -17  10    0.40    1.20
  -7 -17  10    1.60    1.10
  -6 -16  10   -1.30    0.90
  -6 -16  10    0.90    1.20
  -5 -15  10    0.20    1.00
  -5 -15  10    0.00    1.00
  -4 -14  10    0.70    0.80
  -4 -14  10   -0.70    0.80
  -3 -13  10   16.10    2.20
  -3 -13  10   15.30    2.10
  -2 -12  10   -0.10    1.00
  -2 -12  10    2.80    0.90
   2  12 -10    3.40    1.40
  -1 -11  10   25.90    3.00
   0 -10  10    1.90    1.00
   1  -9  10    0.90    1.00
   1  -9  10    2.30    1.50
   2  -8  10   -0.40    0.90
   2  -8  10    1.40    1.30
   3  -7  10    1.70    1.40
   3  -7  10    0.40    0.90
   4  -6  10   -0.30    1.40
   4  -6  10    0.80    1.00
   5  -5  10   -0.80    1.50
   6  -4  10   -2.30    1.50
   7  -3  10   -0.60    1.90
 -10 -20   9    3.90    1.70
  -9 -19   9   10.60    2.20
  -8 -18   9    2.50    1.50
  -8 -18   9   -0.10    1.20
  -7 -17   9    3.70    1.30
  -7 -17   9    0.90    1.00
  -6 -16   9    2.50    1.10
  -6 -16   9    2.00    1.10
  -5 -15   9   -0.30    1.10
  -5 -15   9    0.70    0.90
  -4 -14   9    2.10    1.10
  -4 -14   9    2.30    1.00
  -3 -13   9    6.60    1.30
  -3 -13   9    7.50    1.40
   3  13  -9    8.00    1.80
  -2 -12   9    0.60    0.70
  -2 -12   9    0.80    0.90
   2  12  -9    1.30    1.30
  -1 -11   9   -0.30    0.70
  -1 -11   9    0.80    0.80
   1  11  -9    1.60    1.30
   0 -10   9    0.10    0.80
   0 -10   9    0.30    1.30
   0 -10   9    0.10    0.60
   0  10  -9    0.00    1.10
   1  -9   9    6.40    1.20
   1  -9   9    5.00    1.50
   2  -8   9    0.90    0.90
   2  -8   9    0.20    1.00
   3  -7   9    1.60    0.90
   3  -7   9    0.30    1.30
   4  -6   9    0.10    0.80
   4  -6   9    0.20    1.20
   5  -5   9   -0.70    1.40
   5  -5   9    0.70    1.00
   6  -4   9    0.60    1.50
   7  -3   9    0.10    1.60
   8  -2   9    2.90    1.90
 -10 -20   8   -0.60    1.50
  -9 -19   8    2.70    1.40
  -8 -18   8   -1.70    1.30
  -8 -18   8    0.00    1.20
  -7 -17   8    0.70    0.90
  -7 -17   8    0.80    1.10
  -6 -16   8    0.00    0.90
  -6 -16   8    2.00    1.00
  -5 -15   8    2.80    1.00
  -5 -15   8    4.40    1.10
  -4 -14   8    0.40    0.80
  -4 -14   8    0.10    0.80
   4  14  -8    4.60    1.50
  -3 -13   8    3.40    1.00
  -3 -13   8    5.70    1.10
   3  13  -8    6.40    1.40
  -2 -12   8   -0.90    0.70
  -2 -12   8   -0.50    0.70
   2  12  -8    1.10    1.10
  -1 -11   8    0.70    0.70
  -1 -11   8    1.00    0.60
   1  11  -8   -0.50    0.90
   0 -10   8    3.20    1.10
   0 -10   8    1.40    0.80
   0  10  -8    2.40    1.10
   1  -9   8    2.30    1.10
   1  -9   8    1.20    0.70
  -1   9  -8    1.70    1.20
   2  -8   8   -0.70    0.90
   2  -8   8   -0.40    0.70
  -2   8  -8   -0.20    1.20
   3  -7   8    2.60    1.00
   3  -7   8    4.80    1.30
   4  -6   8    0.40    0.80
   4  -6   8    0.10    1.00
   5  -5   8    0.10    0.70
   5  -5   8    1.40    1.20
   6  -4   8    1.20    1.30
   7  -3   8    0.60    1.30
   8  -2   8   -0.90    1.40
   9  -1   8   -0.20    1.70
 -10 -20   7    1.30    1.40
  -9 -19   7    1.50    1.20
  -8 -18   7    0.90    1.40
  -8 -18   7   -0.70    1.00
  -7 -17   7    3.30    1.20
  -7 -17   7    3.60    1.10
  -6 -16   7    8.40    1.60
  -6 -16   7    9.30    1.60
  -5 -15   7   -0.90    0.60
  -5 -15   7   -0.80    0.80
  -4 -14   7    7.00    1.30
  -4 -14   7    7.50    1.30
   4  14  -7    8.40    1.70
  -3 -13   7    4.50    1.00
  -3 -13   7    4.60    1.00
   3  13  -7    5.30    1.40
  -2 -12   7   16.70    1.90
  -2 -12   7   11.40    1.70
   2  12  -7   16.80    2.30
  -1 -11   7    2.50    0.80
  -1 -11   7    4.60    1.00
  -1 -11   7    2.00    0.80
   1  11  -7    4.90    1.20
   0 -10   7    0.50    0.60
   0 -10   7    1.50    0.80
   0  10  -7    1.30    1.00
   1  -9   7   -0.20    0.80
   1  -9   7    0.80    0.60
  -1   9  -7   -0.60    1.00
   2  -8   7    1.20    0.80
   2  -8   7    1.40    0.90
  -2   8  -7    2.40    1.30
   3  -7   7    7.40    1.40
   3  -7   7    5.60    1.00
  -3   7  -7    8.20    1.70
   4  -6   7    6.60    1.00
   4  -6   7    5.40    1.30
  -4   6  -7    1.10    1.60
   5  -5   7   -0.60    0.80
   5  -5   7   -0.50    0.70
   6  -4   7   -1.20    0.80
   6  -4   7    0.60    0.80
   7  -3   7    0.30    1.10
   8  -2   7    2.30    1.40
   9  -1   7    2.30    1.40
  10   0   7   -0.80    1.40
 -11 -21   6   -1.00    1.50
 -10 -20   6   -0.60    1.30
  -9 -19   6    0.10    1.10
  -8 -18   6    1.00    1.10
  -7 -17   6    0.00    0.80
  -7 -17   6    1.20    1.10
  -6 -16   6   -0.90    0.70
  -6 -16   6    0.30    0.90
  -5 -15   6   18.60    2.00
  -5 -15   6   12.80    2.00
  -4 -14   6   12.70    1.80
  -4 -14   6   13.40    1.70
   4  14  -6   14.10    2.10
  -3 -13   6    1.60    0.80
  -3 -13   6    4.90    0.90
   3  13  -6    2.50    1.20
  -2 -12   6   12.10    1.70
  -2 -12   6   12.10    1.60
   2  12  -6   15.40    2.10
  -1 -11   6   20.80    2.30
  -1 -11   6   19.20    2.40
  -1 -11   6   22.00    2.30
   1  11  -6   23.60    2.90
   0 -10   6   62.19    5.90
   0 -10   6   59.29    5.90
   0  10  -6   62.39    6.30
   1  -9   6    2.20    0.70
   1  -9   6    3.30    0.80
  -1   9  -6    2.50    1.00
   2  -8   6    2.10    0.70
   2  -8   6    3.00    0.70
  -2   8  -6    4.80    1.40
   3  -7   6    2.20    0.70
   3  -7   6    1.70    0.90
  -3   7  -6    2.60    1.30
   4  -6   6    3.20    0.70
   4  -6   6    2.20    0.90
  -4   6  -6    2.00    1.30
   5  -5   6    6.80    1.10
   5  -5   6    6.80    1.40
  -5   5  -6    9.50    2.20
   6  -4   6    0.20    0.60
   6  -4   6   -0.80    0.80
  -6   4  -6    0.00    1.70
   7  -3   6   -0.80    0.90
   8  -2   6    2.10    1.30
   9  -1   6    2.90    1.30
  10   0   6    1.90    1.50
 -11 -21   5   -1.80    1.50
 -10 -20   5   -0.20    1.40
  -9 -19   5    2.80    1.40
  -8 -18   5    0.10    0.80
  -7 -17   5    0.20    0.80
  -7 -17   5   -1.80    0.90
  -6 -16   5    7.90    1.30
  -6 -16   5    5.00    1.30
  -5 -15   5    0.00    0.60
  -5 -15   5   -0.40    0.70
  -4 -14   5   -1.30    0.60
  -4 -14   5    1.10    0.70
   4  14  -5   -1.20    0.90
  -3 -13   5    3.90    1.00
  -3 -13   5    4.70    0.90
   3  13  -5    4.00    1.30
  -2 -12   5    0.20    0.60
  -2 -12   5    2.00    0.60
   2  12  -5   -0.30    0.80
  -1 -11   5   23.20    2.30
  -1 -11   5   20.20    2.40
   1  11  -5   26.70    3.00
   0 -10   5  121.89   11.40
   0 -10   5  118.89   11.30
   0  10  -5  120.89   11.70
   1  -9   5   60.79    5.90
   1  -9   5   61.29    6.00
  -1   9  -5   65.29    6.40
   2  -8   5    0.10    0.50
   2  -8   5    0.90    0.60
  -2   8  -5    1.40    1.10
   3  -7   5    0.20    0.50
   3  -7   5    0.20    0.60
  -3   7  -5   -1.60    1.00
   4  -6   5    1.00    0.50
   4  -6   5    1.60    0.70
  -4   6  -5    1.10    1.30
   5  -5   5    0.90    0.80
   5  -5   5    0.30    0.50
  -5   5  -5    0.40    1.50
   6  -4   5    3.50    1.10
   6  -4   5    4.50    0.80
  -6   4  -5    5.20    1.90
   7  -3   5    0.00    0.90
  -7   3  -5    0.80    1.50
   8  -2   5   -0.60    0.70
  -8   2  -5    1.20    1.70
   9  -1   5    0.60    1.00
  10   0   5   -0.90    1.10
  11   1   5    0.10    1.00
 -11 -21   4    4.50    2.00
 -10 -20   4    0.20    1.30
  -9 -19   4   -0.50    1.00
  -8 -18   4    3.10    1.20
  -7 -17   4    1.60    1.10
  -7 -17   4    4.10    1.30
  -6 -16   4    0.50    0.80
  -6 -16   4    0.60    0.70
  -5 -15   4    0.30    0.80
  -5 -15   4    1.00    0.70
  -4 -14   4    8.10    1.20
  -4 -14   4    7.90    1.30
   4  14  -4    9.00    1.60
  -3 -13   4    1.90    0.60
  -3 -13   4    0.50    0.60
   3  13  -4    1.80    0.90
  -2 -12   4    0.20    0.50
  -2 -12   4   -0.20    0.50
   2  12  -4    0.00    0.90
  -1 -11   4   27.60    2.80
  -1 -11   4   27.20    2.60
   1  11  -4   28.50    3.40
   0 -10   4    2.90    0.70
   0 -10   4    4.20    0.60
   0  10  -4    4.30    1.20
   1  -9   4   13.40    1.50
   1  -9   4   13.80    1.60
  -1   9  -4   12.70    2.10
   2  -8   4   41.70    4.00
   2  -8   4   38.30    3.90
  -2   8  -4   41.50    4.50
   3  -7   4   -0.50    0.40
   3  -7   4   -0.40    0.40
  -3   7  -4   -0.60    0.90
   4  -6   4   13.20    1.60
   4  -6   4   12.60    1.50
  -4   6  -4   11.20    2.20
   5  -5   4   -0.70    0.50
   5  -5   4   -0.10    0.40
  -5   5  -4   -0.60    1.10
   6  -4   4   11.90    1.60
   6  -4   4    9.90    1.30
  -6   4  -4   11.20    2.20
   7  -3   4    1.10    0.50
   7  -3   4   -0.10    0.80
  -7   3  -4    1.80    1.50
   8  -2   4    1.40    1.00
  -8   2  -4   -0.10    1.40
   9  -1   4    1.70    1.00
  -9   1  -4    1.20    1.70
  10   0   4    3.00    1.10
 -10   0  -4    1.10    1.90
  11   1   4   -1.10    0.90
  12   2   4    1.10    1.40
 -11 -21   3    1.40    1.70
 -10 -20   3    0.00    1.30
  -9 -19   3   -0.10    1.20
  -8 -18   3    2.00    1.20
  -7 -17   3    0.80    0.90
  -6 -16   3    2.10    0.80
  -6 -16   3    0.20    0.70
  -5 -15   3   12.90    1.70
  -5 -15   3   14.00    1.90
  -4 -14   3    4.80    1.00
  -4 -14   3    6.00    0.90
   4  14  -3    5.50    1.30
  -3 -13   3    1.80    0.70
  -3 -13   3    1.80    0.60
   3  13  -3    0.40    0.90
  -2 -12   3   26.90    2.90
  -2 -12   3   24.80    2.70
   2  12  -3   29.60    3.10
  -1 -11   3  103.69    9.70
  -1 -11   3   99.89    9.60
   1  11  -3  110.19   10.20
   0 -10   3   76.79    7.20
   0 -10   3   74.19    7.10
   0  10  -3   75.49    7.60
   1  -9   3   10.30    1.10
   1  -9   3   10.00    1.20
  -1   9  -3    7.30    1.60
   2  -8   3    4.40    0.70
   2  -8   3    3.60    0.70
  -2   8  -3    3.40    1.20
   3  -7   3   12.90    1.50
   3  -7   3   14.80    1.50
  -3   7  -3   12.60    2.20
   4  -6   3    0.30    0.50
   4  -6   3    0.20    0.30
  -4   6  -3    0.10    1.00
   5  -5   3   25.50    2.70
   5  -5   3   26.20    2.50
  -5   5  -3   20.70    3.20
   6  -4   3    2.00    0.50
   6  -4   3    0.70    0.70
  -6   4  -3    2.30    1.20
   7  -3   3   16.00    2.10
   7  -3   3   16.70    1.80
  -7   3  -3   13.20    2.50
   8  -2   3    6.10    1.20
  -8   2  -3    4.70    1.60
   9  -1   3    2.10    1.00
  -9   1  -3    1.60    1.60
  10   0   3    0.30    1.00
 -10   0  -3   -1.00    1.40
  11   1   3    0.50    1.10
 -11  -1  -3   -0.30    1.80
  12   2   3    0.60    1.10
 -12  -2  -3   -1.40    2.30
 -10 -20   2   -1.10    1.30
  -9 -19   2   -0.60    1.10
  -8 -18   2    0.00    0.90
  -7 -17   2    2.10    1.10
  -6 -16   2    0.50    0.80
  -6 -16   2    0.80    0.80
  -5 -15   2    1.00    0.60
  -5 -15   2    0.60    0.70
   5  15  -2   -0.40    0.70
  -4 -14   2    5.70    1.10
  -4 -14   2    5.60    0.90
   4  14  -2    4.70    1.00
   4  14  -2    5.20    1.20
  -3 -13   2    8.00    1.10
  -3 -13   2    6.30    1.20
  -3 -13   2    8.80    1.00
   3  13  -2    7.60    1.20
   3  13  -2    6.80    1.30
  -2 -12   2   11.00    1.50
  -2 -12   2   10.40    1.20
  -2 -12   2   12.20    1.30
   2  12  -2    9.50    1.60
  -1 -11   2   63.49    5.70
  -1 -11   2   55.39    5.60
   1  11  -2   65.09    6.20
   0 -10   2   58.99    5.70
   0 -10   2   57.89    5.70
   0  10  -2   69.09    6.30
   1  -9   2    2.30    0.50
   1  -9   2    1.20    0.40
  -1   9  -2    1.30    0.90
   2  -8   2   10.30    1.20
   2  -8   2   10.60    1.30
  -2   8  -2   10.50    1.80
   3  -7   2    1.30    0.40
   3  -7   2    1.50    0.50
  -3   7  -2    1.10    0.90
   4  -6   2    0.90    0.40
   4  -6   2    1.20    0.50
  -4   6  -2    0.00    1.00
   5  -5   2    7.30    0.80
   5  -5   2    3.60    0.90
  -5   5  -2    6.40    1.50
   6  -4   2    0.90    0.40
   6  -4   2    1.10    0.60
  -6   4  -2    1.10    1.10
   7  -3   2    1.20    0.40
   7  -3   2    1.30    0.70
  -7   3  -2    0.40    1.10
   8  -2   2   -0.50    0.70
  -8   2  -2   -0.60    1.00
   9  -1   2    2.30    0.90
  -9   1  -2    0.90    1.20
  10   0   2    0.20    0.90
 -10   0  -2   -1.80    1.20
  11   1   2    2.10    1.20
 -11  -1  -2    1.50    1.80
  12   2   2    0.70    1.20
 -12  -2  -2    2.00    2.20
  13   3   2   -0.20    1.30
 -13  -3  -2   -0.10    2.10
 -10 -20   1   -1.10    1.50
  -9 -19   1    9.10    1.90
  -8 -18   1    0.50    1.10
  -7 -17   1    0.00    0.80
  -6 -16   1    3.20    1.00
   6  16  -1    2.70    1.10
  -5 -15   1    3.60    0.80
  -5 -15   1    2.20    0.90
   5  15  -1    4.00    1.00
  -4 -14   1    9.10    1.40
  -4 -14   1    9.70    1.30
   4  14  -1   10.90    1.70
   4  14  -1    9.90    1.50
  -3 -13   1    0.00    0.50
  -3 -13   1   -0.20    0.50
   3  13  -1    1.10    0.70
   3  13  -1    0.60    0.70
  -2 -12   1   23.30    2.50
  -2 -12   1   24.40    2.40
  -2 -12   1   20.80    2.30
   2  12  -1   22.70    2.50
   2  12  -1   24.30    2.80
  -1 -11   1   13.80    1.50
  -1 -11   1   14.20    1.50
   1  11  -1   11.30    1.90
   0 -10   1    9.50    1.10
   0 -10   1   11.10    1.20
   0  10  -1    7.70    1.50
   1  -9   1    1.00    0.40
   1  -9   1    0.70    0.40
  -1   9  -1    1.00    0.80
   2  -8   1    3.40    0.60
   2  -8   1    3.50    0.60
  -2   8  -1    4.00    1.20
   3  -7   1   73.19    6.80
   3  -7   1   73.49    6.80
  -3   7  -1   64.39    7.20
   4  -6   1   16.60    1.70
   4  -6   1   16.30    1.80
  -4   6  -1   12.50    2.30
   5  -5   1   70.89    6.50
   5  -5   1   67.89    6.40
  -5   5  -1   60.19    6.90
   6  -4   1    0.80    0.60
   6  -4   1    1.00    0.40
  -6   4  -1    0.80    0.80
   7  -3   1    3.90    0.90
   7  -3   1    3.60    0.60
  -7   3  -1    3.80    1.20
   8  -2   1    0.10    0.50
   8  -2   1    0.00    0.60
  -8   2  -1    0.10    0.80
   9  -1   1   10.50    1.50
  -9   1  -1    5.30    1.70
  10   0   1    0.90    0.70
 -10   0  -1   -1.10    1.20
  11   1   1    3.40    1.10
 -11  -1  -1    0.60    1.30
  12   2   1    0.10    1.10
 -12  -2  -1    4.40    1.70
  13   3   1   -0.90    1.20
 -13  -3  -1    0.50    2.10
 -10 -20   0   -1.90    1.50
  -9 -19   0    4.00    1.50
  -8 -18   0   -1.10    1.10
  -7 -17   0    0.70    0.90
   7  17   0    0.40    1.20
  -6 -16   0   -0.50    0.80
   6  16   0   -1.50    0.90
  -5 -15   0    7.80    1.30
  -5 -15   0    7.90    1.10
   5  15   0    5.20    1.30
  -4 -14   0   10.90    1.60
  -4 -14   0   13.40    1.50
   4  14   0   11.90    1.70
   4  14   0   10.10    1.70
  -3 -13   0    2.20    0.70
  -3 -13   0    3.70    0.80
   3  13   0    3.40    0.90
   3  13   0    2.80    0.90
  -2 -12   0   24.90    2.80
  -2 -12   0   26.50    2.70
   2  12   0   22.60    2.80
   2  12   0   27.60    2.90
   2  12   0   29.40    2.80
  -1 -11   0   11.70    1.30
  -1 -11   0   11.50    1.40
   1  11   0   10.10    1.60
   1  11   0   11.50    1.50
   1  11   0   13.10    1.70
   0 -10   0   32.40    3.10
   0 -10   0   29.80    3.10
   0  10   0   32.60    3.20
   0  10   0   30.40    3.40
   1  -9   0   26.40    2.70
   1  -9   0   26.10    2.70
  -1   9   0   25.60    3.20
  -1   9   0   30.20    2.90
   2  -8   0    7.90    0.90
   2  -8   0    4.40    0.80
  -2   8   0    3.20    1.10
  -2   8   0    5.90    1.00
   3  -7   0    1.90    0.50
   3  -7   0    2.20    0.60
  -3   7   0    2.10    0.70
  -3   7   0    1.00    0.80
   4  -6   0   84.39    7.40
   4  -6   0   76.39    7.50
  -4   6   0   64.69    7.80
  -4   6   0   81.79    7.50
   5  -5   0    7.90    1.10
   5  -5   0    9.60    1.30
  -5   5   0   11.00    1.80
  -5   5   0   10.10    1.30
   6  -4   0    6.70    1.00
   6  -4   0    7.20    0.90
  -6   4   0    3.20    1.20
   7  -3   0    1.40    0.70
   7  -3   0    0.50    0.40
  -7   3   0   -1.30    0.80
   8  -2   0    3.80    1.00
   8  -2   0    3.90    0.60
  -8   2   0    3.70    1.10
   9  -1   0   16.00    1.90
  -9   1   0   11.30    2.10
  10   0   0    3.10    1.00
 -10   0   0    2.10    1.30
  11   1   0    1.70    1.00
 -11  -1   0    0.50    1.20
  12   2   0    0.10    0.90
 -12  -2   0   -0.80    1.40
  13   3   0    0.60    1.30
 -13  -3   0   -1.80    1.60
  14   4   0   -0.40    1.50
 -14  -4   0   -1.60    2.00
 -10 -20  -1   -3.00    1.80
  -9 -19  -1   -1.50    1.50
  -8 -18  -1    1.20    1.30
  -7 -17  -1    1.70    1.10
   7  17   1   -0.50    1.30
  -6 -16  -1    1.60    1.00
   6  16   1    0.50    1.20
  -5 -15  -1    2.30    0.80
  -5 -15  -1    3.20    1.00
   5  15   1    4.20    1.20
  -4 -14  -1    1.50    0.60
  -4 -14  -1    0.90    0.70
   4  14   1    0.50    0.90
  -3 -13  -1    5.10    1.00
  -3 -13  -1    6.80    0.90
   3  13   1    5.40    1.10
   3  13   1    4.00    1.00
   3  13   1    4.70    1.00
  -2 -12  -1    8.50    1.10
  -2 -12  -1    7.60    1.00
   2  12   1    5.50    1.10
   2  12   1    6.10    1.20
   2  12   1    6.80    1.20
  -1 -11  -1    0.80    0.40
   1  11   1    0.50    0.60
   1  11   1    0.90    0.70
   1  11   1    1.00    0.70
   0 -10  -1    8.00    1.10
   0 -10  -1    8.90    1.10
   0  10   1    8.30    1.40
   0  10   1    9.90    1.30
   0  10   1    8.80    1.40
   1  -9  -1  225.58   21.00
   1  -9  -1  218.88   21.00
  -1   9   1  225.28   21.10
  -1   9   1  230.08   21.30
   2  -8  -1   19.50    1.90
   2  -8  -1   15.80    1.80
  -2   8   1   16.90    2.00
  -2   8   1   15.80    2.30
   3  -7  -1   48.00    4.60
   3  -7  -1   49.10    4.60
  -3   7   1   48.30    5.00
  -3   7   1   42.50    4.70
   4  -6  -1    4.50    0.70
   4  -6  -1    4.00    0.80
  -4   6   1    4.30    1.10
  -4   6   1    3.00    0.80
   5  -5  -1    8.90    1.10
   5  -5  -1    8.60    1.20
  -5   5   1    7.90    1.50
  -5   5   1    7.20    1.20
   6  -4  -1    0.00    0.40
   6  -4  -1    0.50    0.50
  -6   4   1    0.70    0.60
  -6   4   1   -0.80    0.60
   7  -3  -1    0.00    0.50
   7  -3  -1   -0.20    0.40
  -7   3   1   -0.50    0.60
  -7   3   1    0.70    0.70
   8  -2  -1    9.20    1.40
   8  -2  -1    9.50    1.10
  -8   2   1    7.40    1.60
  -8   2   1   10.00    1.30
   9  -1  -1    3.90    1.00
  -9   1   1    4.80    1.30
  10   0  -1    0.40    0.70
 -10   0   1    0.60    1.00
  11   1  -1    1.20    0.80
 -11  -1   1   -0.10    1.20
  12   2  -1    1.00    1.00
 -12  -2   1    1.20    1.60
  13   3  -1    0.90    1.30
 -13  -3   1    1.80    1.90
  14   4  -1   -1.60    1.30
 -14  -4   1   -0.10    2.10
  -9 -19  -2    1.00    1.80
  -8 -18  -2    1.30    1.50
   8  18   2    0.50    1.60
  -7 -17  -2    7.30    1.70
   7  17   2    5.60    1.90
  -6 -16  -2    5.80    1.40
   6  16   2    7.50    1.80
  -5 -15  -2    1.10    0.80
   5  15   2    1.20    1.20
  -4 -14  -2    2.00    0.80
  -4 -14  -2    2.30    0.70
   4  14   2    1.60    0.90
   4  14   2    3.40    1.00
  -3 -13  -2    0.40    0.60
  -3 -13  -2    0.20    0.50
   3  13   2    0.90    0.80
   3  13   2    0.60    0.70
   3  13   2   -0.70    0.90
  -2 -12  -2   10.30    1.30
  -2 -12  -2    8.30    1.10
   2  12   2    7.40    1.40
   2  12   2    5.40    1.30
   2  12   2    9.10    1.40
   1  11   2    3.80    0.90
   1  11   2    3.40    1.00
   1  11   2    2.60    0.90
   0 -10  -2   54.59    5.70
   0  10   2   61.79    5.90
   0  10   2   61.69    5.90
   0  10   2   57.99    5.90
   1  -9  -2   56.99    5.50
  -1   9   2   59.99    5.60
  -1   9   2   54.99    5.70
  -1   9   2   53.59    5.70
   2  -8  -2   30.50    3.10
  -2   8   2   31.10    3.20
  -2   8   2   28.00    3.30
   3  -7  -2   66.79    6.30
  -3   7   2   60.29    6.30
  -3   7   2   68.59    6.60
   4  -6  -2   11.50    1.30
  -4   6   2    6.00    1.20
  -4   6   2    8.90    1.50
   5  -5  -2   16.20    1.90
  -5   5   2   14.70    2.20
  -5   5   2   17.50    2.00
   6  -4  -2    4.30    0.80
  -6   4   2    4.10    1.00
  -6   4   2    1.50    0.90
   7  -3  -2    5.40    0.90
  -7   3   2    4.80    1.00
  -7   3   2    0.80    0.90
   8  -2  -2   15.10    1.60
   8  -2  -2   15.90    1.80
  -8   2   2   11.10    1.70
  -8   2   2    8.80    1.80
   9  -1  -2    4.60    0.90
   9  -1  -2    7.30    1.30
  -9   1   2    4.00    1.10
  -9   1   2    7.00    1.40
  10   0  -2    5.30    1.10
 -10   0   2    1.10    1.20
  11   1  -2    0.20    0.90
 -11  -1   2   -1.50    0.90
  12   2  -2   -0.30    0.80
 -12  -2   2   -2.20    1.30
  13   3  -2    0.30    1.10
 -13  -3   2    1.60    1.60
  14   4  -2   -2.40    1.30
 -14  -4   2    0.30    1.80
   9  19   3    2.50    2.90
  -8 -18  -3    2.80    1.80
   8  18   3   -0.10    1.70
  -7 -17  -3    0.60    1.30
   7  17   3    0.20    1.50
  -6 -16  -3    1.70    1.10
   6  16   3    1.30    1.30
  -5 -15  -3    0.30    0.80
   5  15   3   -0.60    1.10
  -4 -14  -3    0.10    0.60
  -4 -14  -3    0.60    0.70
   4  14   3    1.50    1.00
   4  14   3   -0.10    1.10
  -3 -13  -3   -0.20    0.50
   3  13   3    1.10    0.80
   3  13   3    0.60    0.90
  -2 -12  -3    1.60    0.60
   2  12   3    1.00    0.90
   2  12   3    1.90    0.90
   2  12   3    1.90    0.70
  -1 -11  -3    1.90    0.50
   1  11   3    1.30    0.60
   1  11   3    1.40    0.90
   1  11   3    0.50    0.80
   0  10   3   66.29    6.30
   0  10   3   63.89    6.20
   0  10   3   59.79    6.30
   1  -9  -3  350.16   33.60
  -1   9   3  380.76   33.70
  -1   9   3  354.16   33.70
  -1   9   3  355.86   33.80
   2  -8  -3    2.00    0.60
  -2   8   3    0.70    0.60
  -2   8   3    2.10    0.90
  -2   8   3    0.90    0.70
   3  -7  -3   32.00    3.20
  -3   7   3   32.30    3.30
  -3   7   3   28.80    3.40
   4  -6  -3    3.10    0.70
  -4   6   3    1.50    0.70
  -4   6   3    1.00    0.70
   5  -5  -3   29.30    2.90
  -5   5   3   28.90    2.90
  -5   5   3   21.30    3.10
   6  -4  -3    3.80    0.80
  -6   4   3    2.00    0.80
  -6   4   3    2.30    0.80
   7  -3  -3   38.70    3.50
  -7   3   3   31.60    3.50
  -7   3   3   27.40    3.50
   8  -2  -3   65.89    5.60
  -8   2   3   55.09    5.60
  -8   2   3   45.10    5.60
   9  -1  -3    3.00    0.80
  -9   1   3    2.70    1.10
  -9   1   3    2.80    1.10
  10   0  -3   -0.80    0.80
 -10   0   3    0.10    0.90
  11   1  -3    0.00    0.70
 -11  -1   3    0.20    1.10
  12   2  -3    1.00    1.00
 -12  -2   3    0.10    1.20
  13   3  -3   -0.80    1.10
 -13  -3   3   -1.30    1.40
  14   4  -3    1.80    1.50
 -14  -4   3    0.30    1.70
   9  19   4    3.40    2.40
   8  18   4    4.30    2.20
   7  17   4    1.50    1.60
  -6 -16  -4    0.00    1.10
   6  16   4    0.60    1.40
  -5 -15  -4   -0.70    0.80
   5  15   4   -0.20    1.10
  -4 -14  -4   -1.30    0.70
   4  14   4    1.20    1.30
   4  14   4    1.20    1.10
  -3 -13  -4    0.30    0.60
   3  13   4    1.30    1.10
   3  13   4   -0.20    1.20
  -2 -12  -4    3.40    0.70
   2  12   4    4.30    0.90
   2  12   4    3.70    1.20
   2  12   4    1.40    0.90
  -1 -11  -4   32.70    3.10
   1  11   4   32.00    3.50
   1  11   4   28.30    3.20
   1  11   4   29.40    3.50
   0  10   4    1.80    1.00
   0  10   4    2.00    0.70
   0  10   4    6.30    1.30
   1  -9  -4   14.60    1.80
  -1   9   4   14.20    1.80
  -1   9   4   13.10    1.80
  -1   9   4   12.10    2.00
   2  -8  -4  118.59   11.40
  -2   8   4  125.69   11.70
  -2   8   4  125.49   11.50
  -2   8   4  112.99   11.50
   3  -7  -4   14.20    1.70
  -3   7   4   11.90    2.00
  -3   7   4   11.10    1.60
  -3   7   4   11.60    1.80
   4  -6  -4   16.90    2.00
  -4   6   4   21.80    2.40
  -4   6   4   15.30    2.00
   5  -5  -4    0.20    0.50
  -5   5   4   -0.40    0.60
  -5   5   4    0.40    0.60
   6  -4  -4   15.00    1.70
  -6   4   4   11.40    1.80
  -6   4   4   12.10    1.70
   7  -3  -4   17.50    2.00
  -7   3   4   13.90    2.10
  -7   3   4   16.40    2.00
   8  -2  -4    4.90    1.00
  -8   2   4    2.50    1.00
  -8   2   4    3.20    0.90
   9  -1  -4    0.90    0.80
  -9   1   4   -0.20    1.00
  -9   1   4   -1.30    0.70
  10   0  -4    5.80    1.10
 -10   0   4    1.60    1.00
  11   1  -4    0.80    0.90
 -11  -1   4   -1.20    0.90
  12   2  -4    0.40    1.00
 -12  -2   4    0.20    1.20
  13   3  -4    2.30    1.40
 -13  -3   4    4.30    1.70
  14   4  -4    1.20    1.50
 -14  -4   4    0.70    1.70
  15   5  -4   -0.90    1.70
 -15  -5   4   -0.70    2.00
   8  18   5    5.10    2.30
   7  17   5    0.40    1.70
   6  16   5    2.10    1.60
   5  15   5    0.20    1.20
  -4 -14  -5    0.40    0.90
   4  14   5    0.20    1.10
  -3 -13  -5   -0.20    0.60
   3  13   5   -0.50    1.40
   3  13   5    0.80    1.00
  -2 -12  -5    0.60    0.50
   2  12   5    0.00    0.80
   2  12   5   -0.20    1.00
  -1 -11  -5   10.60    1.30
   1  11   5   10.10    1.90
   1  11   5   10.20    1.70
   1  11   5   12.20    1.40
   0  10   5  115.39   10.60
   0  10   5  104.79   10.70
   0  10   5  108.19   10.40
  -1   9   5    3.30    0.80
  -1   9   5    4.30    1.00
  -1   9   5    4.60    1.20
   2  -8  -5   92.19    8.10
  -2   8   5   75.59    8.10
  -2   8   5   87.39    8.10
  -2   8   5   79.39    8.30
   3  -7  -5    1.10    0.60
  -3   7   5    1.30    0.70
  -3   7   5    0.80    0.70
  -3   7   5    3.30    1.10
   4  -6  -5   -0.60    0.40
  -4   6   5   -0.20    0.60
  -4   6   5    0.50    0.60
   5  -5  -5   53.39    5.00
  -5   5   5   49.50    4.90
  -5   5   5   45.60    5.00
   6  -4  -5    6.40    1.10
  -6   4   5    6.80    1.20
  -6   4   5    5.70    1.10
   7  -3  -5   30.00    3.00
  -7   3   5   28.30    3.00
  -7   3   5   24.50    3.20
   8  -2  -5    1.10    0.80
  -8   2   5    2.70    0.90
  -8   2   5    1.80    0.80
   9  -1  -5    4.70    1.10
  -9   1   5    3.20    1.00
  -9   1   5    2.10    1.10
  10   0  -5   -0.50    0.80
 -10   0   5    0.20    0.80
 -10   0   5    0.50    1.30
  11   1  -5    3.20    1.20
 -11  -1   5    1.70    1.10
  12   2  -5    2.00    1.20
 -12  -2   5   -0.20    1.10
  13   3  -5   -1.30    1.40
 -13  -3   5   -1.20    1.60
  14   4  -5    0.90    1.40
 -14  -4   5   -0.60    1.80
  15   5  -5    0.50    2.00
 -15  -5   5   -0.70    2.30
   7  17   6    0.30    1.70
   6  16   6    0.70    1.70
   5  15   6    0.20    1.30
   4  14   6    0.70    1.20
   3  13   6    3.70    1.50
   3  13   6    2.90    1.70
  -2 -12  -6    0.10    0.60
   2  12   6   -0.50    1.20
   2  12   6   -0.60    1.00
  -1 -11  -6   54.69    5.00
   1  11   6   47.30    5.30
   1  11   6   49.90    5.60
   0 -10  -6   62.39    5.70
   0  10   6   60.69    5.80
   0  10   6   54.59    6.20
   0  10   6   57.59    6.00
  -1   9   6    0.80    0.70
  -1   9   6    1.20    1.10
  -1   9   6    1.80    0.60
   2  -8  -6    3.90    0.90
  -2   8   6    2.10    1.10
  -2   8   6    3.10    0.90
  -2   8   6    5.10    0.90
   3  -7  -6    0.80    0.60
  -3   7   6    1.50    1.10
  -3   7   6    0.20    0.60
  -3   7   6    0.60    0.60
   4  -6  -6   18.70    2.40
  -4   6   6   16.80    2.70
  -4   6   6   21.70    2.20
  -4   6   6   17.60    2.30
   5  -5  -6   -0.10    0.50
  -5   5   6   -1.00    0.60
  -5   5   6    0.40    0.70
   6  -4  -6    0.10    0.60
  -6   4   6    0.30    0.60
  -6   4   6    1.10    0.70
   7  -3  -6   10.10    1.40
  -7   3   6    5.00    1.10
  -7   3   6    6.40    1.20
   8  -2  -6    7.50    1.30
  -8   2   6    7.70    1.30
  -8   2   6    6.10    1.40
   9  -1  -6    1.50    0.80
  -9   1   6   -0.70    0.80
  -9   1   6    0.60    0.90
  10   0  -6    5.60    1.20
 -10   0   6    3.90    1.40
 -10   0   6    3.00    1.30
  11   1  -6    2.60    1.20
 -11  -1   6    3.20    1.30
  12   2  -6   -1.00    1.00
 -12  -2   6   -1.70    1.00
  13   3  -6   -0.30    1.30
 -13  -3   6    1.80    1.40
  14   4  -6    0.90    1.40
 -14  -4   6   -1.30    1.70
 -15  -5   6    2.20    2.30
   7  17   7   -3.00    1.80
   6  16   7   -0.20    1.50
   5  15   7    0.20    1.40
   4  14   7    1.30    1.40
   3  13   7   -0.40    1.70
   3  13   7    1.90    1.40
   2  12   7   -1.40    1.30
   2  12   7    0.40    1.00
   1  11   7    2.50    1.30
   1  11   7    3.50    1.40
   0 -10  -7    0.80    0.50
   0  10   7    1.50    0.90
   0  10   7   -1.70    1.00
  -1   9   7   30.50    3.10
  -1   9   7   23.20    3.40
  -1   9   7   26.10    2.70
   2  -8  -7    7.20    1.30
  -2   8   7    5.60    1.00
  -2   8   7    5.20    1.40
  -2   8   7    4.80    0.90
   3  -7  -7   13.80    1.70
  -3   7   7   10.30    1.50
  -3   7   7    8.60    1.40
  -3   7   7   11.70    2.00
   4  -6  -7    6.60    1.30
  -4   6   7    7.20    1.30
  -4   6   7    8.20    1.20
  -4   6   7    5.20    1.60
   5  -5  -7   22.90    2.40
  -5   5   7   17.50    2.30
  -5   5   7   19.80    2.50
   6  -4  -7    3.90    1.00
  -6   4   7    1.00    0.80
  -6   4   7    2.60    0.80
   7  -3  -7    8.60    1.40
  -7   3   7    6.80    1.30
  -7   3   7    6.10    1.20
   8  -2  -7    4.30    1.10
  -8   2   7    3.80    1.20
  -8   2   7    4.10    1.10
   9  -1  -7    3.70    1.10
  -9   1   7    4.20    1.20
  -9   1   7    5.90    1.20
  10   0  -7    0.20    1.00
 -10   0   7   -0.10    0.80
 -10   0   7    0.60    1.00
  11   1  -7   -1.40    1.00
 -11  -1   7    0.30    1.40
 -11  -1   7    0.10    1.00
  12   2  -7    7.00    1.70
 -12  -2   7    5.60    1.60
  13   3  -7    3.40    1.50
 -13  -3   7   -0.10    1.20
 -14  -4   7   -1.20    1.40
 -15  -5   7    1.80    2.00
   6  16   8    0.20    1.80
   5  15   8   -1.00    1.30
   4  14   8   -0.80    1.40
   3  13   8   -0.70    1.10
   2  12   8    0.00    1.40
   2  12   8   -1.70    1.40
   1  11   8    6.00    1.90
   1  11   8   15.00    2.10
   0  10   8    1.80    1.20
   0  10   8   -1.40    0.90
  -1   9   8    6.90    1.40
  -1   9   8    6.00    1.80
   2  -8  -8    0.10    0.80
  -2   8   8    0.20    1.10
  -2   8   8   -1.00    0.70
   3  -7  -8    6.00    1.20
  -3   7   8    2.90    0.90
  -3   7   8    4.10    1.30
  -3   7   8    3.10    0.90
   4  -6  -8    0.60    0.70
  -4   6   8    1.30    0.80
  -4   6   8    0.60    1.10
  -4   6   8    1.00    0.60
   5  -5  -8    1.70    0.80
  -5   5   8   -0.70    1.20
  -5   5   8    1.50    0.80
  -5   5   8    1.50    0.80
   6  -4  -8    3.50    1.00
  -6   4   8    1.10    0.80
  -6   4   8    2.90    0.90
   7  -3  -8    1.60    0.90
  -7   3   8   -0.20    0.80
  -7   3   8    0.60    0.80
   8  -2  -8   -0.80    0.80
  -8   2   8    0.20    0.80
  -8   2   8   -0.10    0.70
   9  -1  -8    0.30    0.80
  -9   1   8    0.20    0.90
  -9   1   8    0.70    1.00
  10   0  -8    6.10    1.50
 -10   0   8    5.90    1.50
 -10   0   8    5.30    1.30
  11   1  -8    1.00    1.20
 -11  -1   8    1.10    1.20
 -11  -1   8   -0.50    1.20
  12   2  -8    0.90    1.40
 -12  -2   8    1.30    1.40
  13   3  -8   -0.30    1.60
 -13  -3   8    0.90    1.40
 -14  -4   8   -1.50    1.60
 -15  -5   8    3.40    2.30
   5  15   9   -0.40    1.70
   4  14   9   -0.90    1.20
   3  13   9    0.80    1.50
   2  12   9   -0.20    1.10
   2  12   9    0.80    1.90
   1  11   9    0.10    1.10
   1  11   9    0.80    1.50
   0  10   9   -0.30    1.10
   0  10   9   -0.20    1.00
  -1   9   9   16.10    3.10
  -1   9   9   24.80    2.80
   2  -8  -9   -1.90    0.90
  -2   8   9   -1.20    1.20
  -2   8   9    0.50    0.90
   3  -7  -9   -0.80    0.80
  -3   7   9    0.50    1.40
  -3   7   9   -0.60    0.80
   4  -6  -9    1.10    0.80
  -4   6   9    1.70    1.20
  -4   6   9    0.10    0.80
   5  -5  -9    1.10    0.80
  -5   5   9   -0.50    1.10
  -5   5   9    0.60    0.70
  -5   5   9   -0.10    0.80
   6  -4  -9    3.70    1.10
  -6   4   9    2.40    0.90
  -6   4   9    1.10    0.90
   7  -3  -9    0.00    0.80
  -7   3   9   -0.50    0.70
  -7   3   9    0.00    0.80
   8  -2  -9    6.30    1.40
  -8   2   9    4.40    1.20
  -8   2   9    4.70    1.20
   9  -1  -9    5.00    1.40
  -9   1   9    7.50    1.50
  -9   1   9    5.50    1.50
  10   0  -9    0.90    1.00
 -10   0   9    0.10    0.90
 -10   0   9   -1.20    1.00
  11   1  -9    1.50    1.50
 -11  -1   9    0.20    1.10
 -11  -1   9    0.40    1.30
  12   2  -9    0.30    1.40
 -12  -2   9    1.10    1.30
 -13  -3   9    1.30    1.50
 -14  -4   9    4.80    2.10
   4  14  10    2.70    1.90
   3  13  10   -0.20    1.50
   2  12  10    1.50    1.10
   1  11  10   -0.90    1.70
   1  11  10    0.50    1.30
   0  10  10    0.50    1.40
   0  10  10    2.00    1.70
  -1   9  10    1.00    1.40
  -1   9  10    5.50    1.50
   2  -8 -10   -1.70    0.80
  -2   8  10   -0.90    1.20
  -2   8  10    0.50    1.10
   3  -7 -10    4.60    1.40
  -3   7  10    5.80    1.90
  -3   7  10    5.60    1.40
   4  -6 -10    1.00    1.10
  -4   6  10    1.10    1.60
  -4   6  10    2.00    1.00
   5  -5 -10    0.60    0.80
  -5   5  10    1.90    0.90
  -5   5  10   -1.30    1.50
   6  -4 -10    2.70    1.10
  -6   4  10    1.80    1.10
  -6   4  10    3.70    1.10
   7  -3 -10    1.00    0.90
  -7   3  10   -0.20    0.80
  -7   3  10   -0.50    0.80
   8  -2 -10    0.70    1.10
  -8   2  10    4.10    1.20
  -8   2  10    1.70    1.10
   9  -1 -10    1.70    1.20
  -9   1  10    0.80    1.00
  -9   1  10    0.80    1.10
  10   0 -10    9.10    1.90
 -10   0  10    8.40    1.70
 -10   0  10    6.80    1.60
  11   1 -10    7.90    1.70
 -11  -1  10    4.90    1.50
 -11  -1  10    2.70    1.40
 -12  -2  10    3.00    1.60
 -13  -3  10    2.20    1.80
 -14  -4  10   -0.20    1.90
   3  13  11    2.40    1.90
   2  12  11    2.50    1.90
   1  11  11    2.30    1.70
   1  11  11    0.30    2.10
   0  10  11    5.70    1.90
   0  10  11    2.20    1.90
  -1   9  11    0.20    1.90
  -1   9  11    1.70    1.50
   2  -8 -11   14.40    2.50
  -2   8  11   13.80    2.30
  -2   8  11   12.70    2.90
   3  -7 -11    1.70    1.30
  -3   7  11    2.40    1.30
  -3   7  11    0.20    1.70
   4  -6 -11   -0.20    1.00
  -4   6  11   -0.70    1.80
  -4   6  11    0.70    1.10
   5  -5 -11   -0.20    1.10
  -5   5  11    2.10    1.10
  -5   5  11   -1.40    1.80
   6  -4 -11    1.00    1.20
  -6   4  11   -0.20    1.00
   7  -3 -11    2.00    1.20
  -7   3  11    3.80    1.30
   8  -2 -11   19.10    2.90
  -8   2  11   20.80    2.70
  -8   2  11   18.60    2.60
   9  -1 -11    0.10    1.20
  -9   1  11    0.30    1.10
  -9   1  11    0.60    1.20
  10   0 -11    0.10    1.20
 -10   0  11   -0.80    1.10
 -10   0  11    0.50    1.30
 -11  -1  11    0.60    1.20
 -11  -1  11    0.30    1.40
 -12  -2  11   -1.10    1.20
 -12  -2  11   -0.10    1.80
 -13  -3  11   -0.90    1.30
 -14  -4  11   -1.90    1.60
   2  12  12    0.10    1.70
   1  11  12    0.00    2.00
   1  11  12    6.40    2.80
   0  10  12   10.70    2.80
   0  10  12   10.80    2.50
  -1   9  12   -1.20    1.60
  -1   9  12   -0.30    1.80
   2  -8 -12    4.60    1.70
  -2   8  12    2.00    2.00
  -2   8  12    6.40    1.80
   3  -7 -12    0.10    1.20
  -3   7  12   -0.90    1.70
  -3   7  12    0.20    1.40
   4  -6 -12    0.30    1.20
  -4   6  12    2.60    2.10
  -4   6  12   -1.20    1.20
   5  -5 -12    0.80    1.10
  -5   5  12    0.50    1.30
  -5   5  12    0.00    1.80
   6  -4 -12    5.50    1.90
  -6   4  12    3.80    2.70
  -6   4  12    9.40    1.80
   7  -3 -12    2.30    1.30
  -7   3  12    1.60    1.40
   8  -2 -12    8.20    1.90
  -8   2  12    3.80    1.50
   9  -1 -12    3.90    1.70
  -9   1  12    6.60    1.70
  10   0 -12   -1.40    1.50
 -10   0  12    0.60    1.40
 -11  -1  12   -0.90    1.50
 -11  -1  12    0.20    1.40
 -12  -2  12    2.30    1.80
 -12  -2  12   -1.70    1.40
 -13  -3  12    0.00    1.50
   1  11  13    4.70    2.60
   0  10  13    5.00    2.80
   0  10  13    4.50    2.70
  -1   9  13    7.30    2.80
  -1   9  13    3.40    2.10
   2  -8 -13    3.40    1.90
  -2   8  13    0.30    2.20
  -2   8  13   -2.90    1.60
   3  -7 -13    0.70    1.60
  -3   7  13   -0.80    2.10
  -3   7  13   -1.60    1.30
   4  -6 -13    3.20    1.60
  -4   6  13    2.20    1.60
  -4   6  13    1.30    2.40
   5  -5 -13    1.90    1.60
  -5   5  13    2.10    1.50
  -5   5  13   -0.90    2.30
   6  -4 -13    5.40    1.90
  -6   4  13    2.80    2.70
  -6   4  13    5.10    1.50
   7  -3 -13   -0.40    1.40
  -7   3  13    0.60    1.50
   8  -2 -13    0.10    1.60
  -8   2  13    2.80    1.60
   9  -1 -13    2.20    1.80
  -9   1  13   -0.60    1.50
 -10   0  13   -1.10    1.60
 -11  -1  13   -0.60    1.70
 -12  -2  13   -1.00    1.90
  -1   9  14    4.20    2.40
  -1   9  14    2.70    2.50
   2  -8 -14   -0.50    1.70
  -2   8  14   -3.30    1.80
  -2   8  14   -2.60    2.50
   3  -7 -14   -0.80    1.60
  -3   7  14   -0.50    2.60
  -3   7  14    4.50    2.00
   4  -6 -14    0.60    1.60
  -4   6  14    2.00    1.70
  -4   6  14    2.40    3.00
   5  -5 -14    0.10    1.60
  -5   5  14   -2.60    2.60
  -5   5  14    0.10    1.60
   6  -4 -14    2.60    1.80
  -6   4  14    1.90    1.70
  -6   4  14    3.60    3.20
   7  -3 -14   -0.20    1.70
  -7   3  14    2.20    1.70
   8  -2 -14   -0.40    1.80
  -8   2  14    1.60    1.70
  -9   1  14    0.90    1.80
 -10   0  14   -0.20    1.80
 -11  -1  14    0.10    2.00
   3  -7 -15    2.30    2.10
  -3   7  15   -0.90    2.10
  -3   7  15    2.80    3.30
   4  -6 -15    0.50    1.90
  -4   6  15    3.20    3.50
  -4   6  15    2.20    1.70
   5  -5 -15    1.50    2.10
  -5   5  15    1.20    3.40
  -5   5  15    1.80    1.90
   6  -4 -15    1.30    2.00
  -6   4  15   -1.80    3.60
  -6   4  15   -1.70    1.70
   7  -3 -15    0.20    2.10
  -7   3  15    2.00    1.90
  -8   2  15   -1.40    1.90
  -9   1  15   -1.40    2.00
 -10   0  15    2.40    2.10
  -5 -17  13   -0.90    1.70
  -4 -16  13   -0.80    1.30
  -3 -15  13    2.40    1.60
  -2 -14  13    1.00    1.20
  -1 -13  13   -0.50    1.30
   0 -12  13    0.40    1.50
   1 -11  13    1.10    1.50
  -7 -19  12    0.70    1.30
  -7 -19  12    1.40    1.70
  -6 -18  12    1.00    1.60
  -5 -17  12    1.10    1.50
  -4 -16  12   -0.80    1.10
  -3 -15  12   -1.70    1.30
  -2 -14  12    0.70    1.30
  -1 -13  12    2.80    1.20
   0 -12  12    3.70    1.50
   1 -11  12    6.40    1.60
   2 -10  12    2.10    1.40
   3  -9  12   -0.40    1.30
   4  -8  12    0.10    1.50
  -8 -20  11    1.30    1.60
  -8 -20  11    1.90    1.80
  -7 -19  11    5.90    2.00
  -7 -19  11    4.90    1.70
  -6 -18  11   -0.90    1.00
  -6 -18  11    0.80    1.40
  -5 -17  11   -0.70    1.30
  -5 -17  11   -0.90    1.00
  -4 -16  11   -0.70    0.90
  -4 -16  11    0.90    1.20
  -3 -15  11   -0.10    1.20
  -2 -14  11    0.90    1.10
  -1 -13  11    2.70    1.20
   0 -12  11    0.60    1.20
   1 -11  11   -0.20    1.10
   2 -10  11    0.90    1.20
   3  -9  11   -1.50    1.30
   3  -9  11    1.30    2.00
   4  -8  11    1.30    1.90
   4  -8  11   -0.10    1.20
   5  -7  11    1.20    2.10
  -8 -20  10    1.00    1.30
  -8 -20  10   -0.80    1.80
  -7 -19  10   -0.40    1.40
  -7 -19  10   -0.70    1.20
  -6 -18  10   -0.90    1.10
  -6 -18  10    3.00    1.40
  -5 -17  10    0.90    1.20
  -5 -17  10    0.60    1.10
  -4 -16  10    0.00    0.80
  -4 -16  10   -0.20    1.10
  -3 -15  10    0.30    1.00
  -3 -15  10    1.40    1.00
   3  15 -10    2.40    1.60
  -2 -14  10    1.10    1.10
  -2 -14  10    0.00    0.80
   2  14 -10    0.70    1.40
  -1 -13  10   -0.50    0.90
   1  13 -10    3.80    1.90
   0 -12  10   -0.60    1.00
   1 -11  10    2.60    1.20
   2 -10  10    1.50    1.10
   2 -10  10    1.30    1.50
   3  -9  10    2.50    1.10
   3  -9  10   -0.50    1.50
   4  -8  10   -1.10    1.00
   4  -8  10   -0.80    1.50
   5  -7  10   -1.30    1.60
   5  -7  10    0.40    1.10
   6  -6  10    1.80    1.60
   7  -5  10    0.00    1.70
  -9 -21   9   -0.30    1.30
  -8 -20   9    2.80    1.40
  -8 -20   9    0.20    1.70
  -7 -19   9   -1.80    1.10
  -7 -19   9   -2.00    1.30
  -6 -18   9   -0.30    1.10
  -6 -18   9    1.30    1.20
  -5 -17   9    2.20    1.00
  -5 -17   9    0.90    1.10
  -4 -16   9    3.80    1.20
  -4 -16   9    1.60    0.90
   4  16  -9    1.30    1.40
  -3 -15   9    0.40    1.00
  -3 -15   9    0.70    0.90
   3  15  -9    2.00    1.40
  -2 -14   9    2.20    1.00
  -2 -14   9    0.30    1.00
   2  14  -9    3.70    1.60
  -1 -13   9    1.70    0.90
  -1 -13   9    1.20    0.90
   1  13  -9   -0.80    1.10
   0 -12   9    3.60    1.10
   0 -12   9    1.90    1.00
   0  12  -9    3.00    1.40
   1 -11   9   -1.00    0.80
   1 -11   9   -0.40    1.20
  -1  11  -9    0.70    1.40
   2 -10   9    0.10    0.90
   2 -10   9    1.40    1.30
   3  -9   9    0.60    1.20
   3  -9   9    0.40    0.90
   4  -8   9    0.50    1.00
   4  -8   9    0.30    1.30
   5  -7   9    1.50    1.10
   5  -7   9    1.10    1.50
   6  -6   9    1.40    1.50
   7  -5   9   -0.20    1.30
   8  -4   9    0.10    1.80
  -9 -21   8    1.10    1.40
  -8 -20   8    1.60    1.40
  -7 -19   8    0.30    1.10
  -7 -19   8    0.60    1.30
  -6 -18   8    0.20    1.00
  -6 -18   8    0.30    1.10
  -5 -17   8    2.90    1.20
  -5 -17   8    5.30    1.30
  -4 -16   8    0.40    0.90
  -4 -16   8   -0.40    0.90
   4  16  -8    0.40    1.20
  -3 -15   8    2.50    1.00
  -3 -15   8    1.70    1.00
   3  15  -8    5.00    1.60
  -2 -14   8    6.50    1.30
  -2 -14   8   10.00    1.50
   2  14  -8    8.00    1.90
  -1 -13   8    3.30    1.00
  -1 -13   8    2.80    0.90
   1  13  -8    3.00    1.40
   0 -12   8    5.50    1.10
   0  12  -8    7.30    1.60
   1 -11   8   13.60    2.10
   1 -11   8   14.70    1.90
  -1  11  -8   14.20    2.40
   2 -10   8    8.60    1.60
   2 -10   8    9.20    1.50
  -2  10  -8    9.50    2.00
   3  -9   8    0.30    0.90
   3  -9   8   -0.80    1.10
  -3   9  -8    1.60    1.60
   4  -8   8    0.70    1.10
   4  -8   8   -0.60    0.70
   5  -7   8   -0.30    0.80
   5  -7   8    1.10    1.20
   6  -6   8   -1.30    1.20
   7  -5   8   -0.50    1.30
   8  -4   8   -1.30    1.40
   9  -3   8    4.20    1.80
 -10 -22   7   -0.30    1.50
  -9 -21   7    1.60    1.70
  -8 -20   7    2.60    1.30
  -7 -19   7    0.10    1.00
  -7 -19   7   -1.30    1.00
  -6 -18   7    0.30    0.90
  -6 -18   7    1.20    1.10
  -5 -17   7   -0.60    0.80
  -5 -17   7   -0.60    0.80
  -4 -16   7    0.30    0.80
  -4 -16   7    1.10    0.90
   4  16  -7    0.60    1.30
  -3 -15   7    0.40    0.80
  -3 -15   7   -0.50    0.70
   3  15  -7   -1.60    1.00
  -2 -14   7    6.00    1.20
  -2 -14   7    5.50    1.10
   2  14  -7    7.10    1.70
  -1 -13   7    5.10    1.00
  -1 -13   7    4.70    1.10
   1  13  -7    5.50    1.50
   0 -12   7    2.00    0.80
   0 -12   7    0.70    0.70
   0  12  -7    0.90    1.20
   1 -11   7    2.90    0.90
   1 -11   7    5.00    1.00
  -1  11  -7    4.20    1.50
   2 -10   7   11.50    1.90
   2 -10   7   15.20    1.80
  -2  10  -7   17.10    2.50
   3  -9   7   20.10    2.50
   3  -9   7   24.70    2.70
  -3   9  -7   20.40    3.10
   4  -8   7    1.80    0.80
   4  -8   7    1.30    0.90
  -4   8  -7    1.60    1.70
   5  -7   7    0.50    0.70
   5  -7   7    0.80    1.00
  -5   7  -7    1.70    1.90
   6  -6   7    1.70    1.10
   6  -6   7    0.20    0.80
   7  -5   7   -1.00    1.10
   8  -4   7    0.40    1.30
   9  -3   7   -0.80    1.30
  10  -2   7    0.30    1.30
 -10 -22   6    2.20    1.50
  -9 -21   6    3.40    1.60
  -8 -20   6    0.20    1.20
  -7 -19   6   -0.80    1.10
  -7 -19   6    0.60    1.00
  -6 -18   6    9.30    1.50
  -6 -18   6    5.30    1.40
  -5 -17   6    0.70    1.00
  -5 -17   6    1.50    1.00
  -4 -16   6   -0.40    0.80
  -4 -16   6    0.80    0.90
   4  16  -6    2.20    1.30
  -3 -15   6    0.60    0.70
  -3 -15   6    1.30    0.80
   3  15  -6    1.30    1.10
  -2 -14   6    5.20    1.20
  -2 -14   6    5.80    1.10
   2  14  -6    3.60    1.40
  -1 -13   6    2.20    0.80
  -1 -13   6    2.00    0.70
   1  13  -6    1.00    1.00
   0 -12   6    0.40    0.60
   0 -12   6   -0.30    0.50
   0  12  -6    1.00    1.10
   1 -11   6   46.40    4.50
   1 -11   6   42.80    4.40
  -1  11  -6   44.70    5.10
   2 -10   6    1.20    0.70
   2 -10   6    0.40    0.60
  -2  10  -6    0.80    1.20
   3  -9   6    1.20    0.60
   3  -9   6   -0.60    0.70
  -3   9  -6   -0.50    1.50
   4  -8   6    1.30    0.70
   4  -8   6    2.10    0.90
  -4   8  -6    0.10    1.60
   5  -7   6   -0.30    0.80
   5  -7   6   -0.30    0.70
  -5   7  -6    3.00    1.70
   6  -6   6   -0.30    0.80
   6  -6   6    0.00    0.70
  -6   6  -6   -3.30    1.60
   7  -5   6   -0.30    1.00
  -7   5  -6    0.60    2.10
   8  -4   6    1.70    1.20
   9  -3   6    1.00    1.30
  10  -2   6    1.40    1.60
 -10 -22   5   -1.30    1.40
  -9 -21   5    0.60    1.30
  -8 -20   5    1.00    1.00
  -7 -19   5    4.00    1.40
  -7 -19   5    3.40    1.30
  -6 -18   5    5.70    1.20
  -6 -18   5    4.40    1.30
  -5 -17   5    6.00    1.30
  -5 -17   5    8.30    1.30
   5  17  -5    5.40    1.60
  -4 -16   5    1.10    0.70
  -4 -16   5    0.50    0.70
   4  16  -5   -0.70    0.90
  -3 -15   5    2.90    0.90
  -3 -15   5    3.00    0.80
   3  15  -5   -0.80    1.00
  -2 -14   5    3.40    0.90
  -2 -14   5    4.70    0.90
   2  14  -5    5.30    1.40
  -1 -13   5   15.40    1.60
  -1 -13   5   14.20    1.80
   1  13  -5   17.20    2.40
   0 -12   5   11.50    1.20
   0 -12   5    8.60    1.30
   0  12  -5    9.40    2.00
   1 -11   5   11.10    1.50
   1 -11   5   12.40    1.40
  -1  11  -5    8.80    2.00
   2 -10   5    0.20    0.50
   2 -10   5   -0.10    0.50
  -2  10  -5    0.40    1.20
   3  -9   5    5.90    1.00
   3  -9   5    7.10    1.20
  -3   9  -5    9.90    2.00
   4  -8   5    2.10    0.80
   4  -8   5    1.70    0.70
  -4   8  -5    3.80    1.50
   5  -7   5   -0.50    0.50
   5  -7   5    0.80    0.80
  -5   7  -5   -1.10    1.50
   6  -6   5    0.20    0.60
   6  -6   5    0.50    0.80
  -6   6  -5    0.50    1.60
   7  -5   5    1.80    0.80
   7  -5   5    0.50    0.70
  -7   5  -5    3.10    1.90
   8  -4   5   -0.40    1.00
  -8   4  -5    3.10    2.10
   9  -3   5    3.80    1.40
  -9   3  -5    2.80    2.80
  10  -2   5    2.80    1.40
  11  -1   5   -1.20    1.20
 -10 -22   4    2.30    1.80
  -9 -21   4   -1.20    1.30
  -8 -20   4   -1.70    0.90
  -7 -19   4    1.80    1.10
  -6 -18   4   -0.80    0.70
  -6 -18   4    0.80    0.90
  -5 -17   4   17.50    2.10
  -5 -17   4   15.90    2.30
   5  17  -4   17.90    2.70
  -4 -16   4    0.00    0.70
  -4 -16   4    3.40    0.80
   4  16  -4    1.00    1.20
  -3 -15   4   11.60    1.40
  -3 -15   4    7.80    1.60
   3  15  -4   12.80    2.10
  -2 -14   4    0.20    0.60
  -2 -14   4    1.70    0.80
   2  14  -4    1.20    1.00
  -1 -13   4    7.50    1.20
   1  13  -4   10.80    1.90
   0 -12   4    0.40    0.40
   0 -12   4   -0.10    0.60
   0  12  -4    1.10    1.20
   1 -11   4   33.20    3.20
   1 -11   4   30.40    3.30
  -1  11  -4   33.40    4.00
   2 -10   4   37.70    4.00
   2 -10   4   40.70    4.00
  -2  10  -4   46.60    4.80
   3  -9   4   11.30    1.30
   3  -9   4    8.30    1.30
  -3   9  -4    9.30    2.10
   4  -8   4   15.70    2.00
   4  -8   4   16.60    1.90
  -4   8  -4   17.80    2.80
   5  -7   4    0.70    0.50
   5  -7   4    0.50    0.70
  -5   7  -4    1.90    1.40
   6  -6   4    0.10    0.70
   6  -6   4    3.50    0.70
  -6   6  -4    1.80    1.60
   7  -5   4    0.90    0.60
   7  -5   4    0.30    0.80
  -7   5  -4   -0.80    1.40
   8  -4   4    0.00    0.80
  -8   4  -4   -1.50    1.80
   9  -3   4    1.10    0.90
  -9   3  -4    2.50    1.80
  10  -2   4    0.70    1.10
 -10   2  -4   -2.10    1.90
  11  -1   4    0.70    1.20
  12   0   4    1.90    1.20
 -10 -22   3    1.10    1.80
  -9 -21   3    0.90    1.50
  -8 -20   3    2.80    1.30
  -7 -19   3   20.00    2.80
  -6 -18   3    0.70    0.90
  -6 -18   3    0.80    1.00
  -5 -17   3    5.60    1.20
  -5 -17   3    3.10    1.00
  -4 -16   3   10.50    1.40
  -4 -16   3    8.30    1.50
   4  16  -3    9.00    1.70
  -3 -15   3    7.50    1.40
  -3 -15   3    8.30    1.20
   3  15  -3    9.20    1.70
  -2 -14   3   27.60    3.20
  -2 -14   3   30.50    3.10
   2  14  -3   31.30    3.70
  -1 -13   3    0.50    0.60
  -1 -13   3    0.70    0.30
   1  13  -3   -0.20    1.00
   0 -12   3   50.09    4.80
   0 -12   3   46.70    4.60
   0  12  -3   53.29    5.40
   1 -11   3    4.50    0.80
   1 -11   3    3.60    0.60
  -1  11  -3    0.00    1.00
   2 -10   3    1.50    0.60
   2 -10   3    2.90    0.70
  -2  10  -3    2.00    1.20
   3  -9   3   -0.20    0.50
   3  -9   3   -0.30    0.40
  -3   9  -3    1.00    1.10
   4  -8   3   14.90    1.90
   4  -8   3   17.70    1.80
  -4   8  -3   14.60    2.60
   5  -7   3   -0.40    0.50
   5  -7   3    0.20    0.50
  -5   7  -3   -0.90    1.20
   6  -6   3   11.70    1.60
   6  -6   3   10.00    1.30
  -6   6  -3   12.30    2.30
   7  -5   3   10.80    1.20
   7  -5   3    7.10    1.40
  -7   5  -3    7.50    2.10
   8  -4   3    0.40    0.80
  -8   4  -3    0.10    1.30
   9  -3   3    0.00    0.90
  -9   3  -3    0.90    1.60
  10  -2   3    0.60    0.90
 -10   2  -3   -0.50    1.70
  11  -1   3   -0.70    1.00
 -11   1  -3    1.80    2.00
  12   0   3    0.80    1.20
 -12   0  -3   -0.60    2.30
 -10 -22   2   -0.90    1.40
  -9 -21   2    1.50    1.30
  -8 -20   2   -0.20    1.20
  -7 -19   2   11.00    1.90
  -6 -18   2    0.20    0.80
  -6 -18   2    0.40    0.90
  -5 -17   2    1.30    0.80
  -5 -17   2   -1.00    0.60
  -4 -16   2    8.80    1.60
  -4 -16   2   11.70    1.50
  -4 -16   2   13.30    1.50
   4  16  -2   10.20    1.80
   4  16  -2   11.80    2.00
  -3 -15   2    9.80    1.30
  -3 -15   2    8.60    1.40
  -3 -15   2    8.40    1.20
   3  15  -2    9.60    1.70
   3  15  -2    8.00    1.40
  -2 -14   2   57.99    5.90
  -2 -14   2   62.69    6.20
  -2 -14   2   63.59    6.00
   2  14  -2   67.59    6.40
  -1 -13   2    7.10    0.90
  -1 -13   2    8.90    1.10
   1  13  -2    6.30    1.40
   0 -12   2   16.60    1.80
   0 -12   2   13.90    1.60
   0  12  -2   14.70    2.30
   1 -11   2    5.40    0.80
   1 -11   2    4.10    0.70
  -1  11  -2    5.60    1.40
   2 -10   2   83.09    7.80
   2 -10   2   80.39    7.70
  -2  10  -2   81.49    8.30
   3  -9   2   14.60    1.70
   3  -9   2   15.40    1.80
  -3   9  -2   15.90    2.50
   4  -8   2    0.40    0.50
   4  -8   2    0.20    0.50
  -4   8  -2   -0.10    1.00
   5  -7   2    3.50    0.70
   5  -7   2    2.70    0.70
  -5   7  -2    4.10    1.40
   6  -6   2    1.50    0.50
   6  -6   2    2.10    0.80
  -6   6  -2   -0.40    1.00
   7  -5   2    1.20    0.70
   7  -5   2    2.10    0.60
  -7   5  -2    2.10    1.30
   8  -4   2    2.40    0.90
   8  -4   2    1.90    0.70
  -8   4  -2    1.80    1.20
   9  -3   2    0.70    0.80
  -9   3  -2   -0.40    1.30
  10  -2   2    1.10    1.00
 -10   2  -2    1.90    1.30
  11  -1   2    2.20    1.10
 -11   1  -2    3.40    1.70
  12   0   2    2.60    1.30
 -12   0  -2    0.20    2.00
  13   1   2    0.70    1.40
 -13  -1  -2    1.90    2.60
 -10 -22   1    3.90    2.10
  -9 -21   1    2.50    1.70
  -8 -20   1   -0.20    1.10
  -7 -19   1   -0.90    0.90
  -6 -18   1    5.50    1.30
  -5 -17   1   -0.30    0.80
  -5 -17   1    0.20    0.80
   5  17  -1    2.50    1.10
  -4 -16   1    5.40    1.00
  -4 -16   1    6.20    1.20
   4  16  -1    7.00    1.50
   4  16  -1    4.50    1.30
  -3 -15   1    4.30    0.80
  -3 -15   1    3.90    0.80
  -3 -15   1    3.50    1.00
   3  15  -1    3.50    1.20
   3  15  -1    3.60    1.00
  -2 -14   1   -0.50    0.50
  -2 -14   1   -0.20    0.50
  -2 -14   1    0.30    0.50
   2  14  -1    1.60    0.80
   2  14  -1   -0.20    0.60
  -1 -13   1   18.00    2.10
  -1 -13   1   18.70    2.00
   1  13  -1   19.70    2.60
   0 -12   1    2.80    0.60
   0 -12   1    2.30    0.70
   0  12  -1    2.80    1.00
   1 -11   1    0.90    0.50
   1 -11   1    0.60    0.50
  -1  11  -1   -0.30    0.80
   2 -10   1    0.10    0.40
   2 -10   1    0.30    0.50
  -2  10  -1   -1.30    0.80
   3  -9   1   14.50    1.70
   3  -9   1   15.10    1.70
  -3   9  -1   12.80    2.20
   4  -8   1    2.10    0.70
   4  -8   1    3.80    0.70
  -4   8  -1    3.20    1.30
   5  -7   1   17.80    2.00
   5  -7   1   17.50    1.90
  -5   7  -1   16.50    2.60
   6  -6   1   11.70    1.70
   6  -6   1   12.30    1.40
  -6   6  -1   12.20    2.20
   7  -5   1    9.70    1.10
   7  -5   1    9.10    1.30
  -7   5  -1    3.50    1.50
   8  -4   1    2.30    0.60
   8  -4   1    2.10    0.90
  -8   4  -1   -0.40    1.20
   9  -3   1    0.40    0.80
  -9   3  -1    1.80    1.10
  10  -2   1    2.00    0.90
 -10   2  -1   -0.10    1.30
  11  -1   1    2.40    1.10
 -11   1  -1    0.00    1.60
  12   0   1    0.20    1.10
 -12   0  -1    1.20    1.80
  13   1   1    0.70    1.20
 -13  -1  -1    2.80    2.30
  -9 -21   0    1.20    1.70
  -8 -20   0    0.50    1.20
  -7 -19   0   -0.30    0.90
  -6 -18   0    0.40    0.90
   6  18   0    0.80    1.60
  -5 -17   0   31.80    3.60
  -5 -17   0   31.90    3.30
   5  17   0   30.80    3.70
  -4 -16   0    1.70    0.80
  -4 -16   0    1.80    0.80
   4  16   0    1.00    0.90
   4  16   0    0.40    1.00
  -3 -15   0    0.30    0.60
  -3 -15   0    0.20    0.60
   3  15   0    0.40    0.80
   3  15   0    1.30    0.80
  -2 -14   0    0.70    0.50
  -2 -14   0   -0.40    0.50
  -2 -14   0    0.20    0.50
   2  14   0    0.20    0.70
   2  14   0   -0.60    0.70
  -1 -13   0    3.50    0.70
  -1 -13   0    2.00    0.70
   1  13   0    2.80    1.00
   1  13   0    4.10    1.10
   1  13   0    3.10    0.90
   0 -12   0    1.40    0.50
   0 -12   0   -0.40    0.50
   0  12   0    2.50    1.00
   0  12   0    0.10    0.70
   1 -11   0   12.50    1.50
   1 -11   0   13.10    1.50
  -1  11   0   11.40    1.90
  -1  11   0   10.20    1.60
   2 -10   0   65.39    6.50
   2 -10   0   70.99    6.60
  -2  10   0   66.29    6.70
  -2  10   0   72.79    7.10
   3  -9   0   97.29    8.90
   3  -9   0   94.99    8.90
  -3   9   0   90.69    9.00
  -3   9   0   87.99    9.30
   4  -8   0   10.80    1.40
   4  -8   0   11.00    1.40
  -4   8   0   10.80    1.50
  -4   8   0    9.60    1.90
   5  -7   0   49.99    4.90
   5  -7   0   50.29    4.90
  -5   7   0   52.19    5.40
  -5   7   0   47.90    5.00
   6  -6   0    0.40    0.60
   6  -6   0   -0.60    0.40
  -6   6   0    1.60    1.00
  -6   6   0    0.20    0.70
   7  -5   0   -0.10    0.50
   7  -5   0    0.70    0.50
  -7   5   0   -0.70    0.80
   8  -4   0    2.00    0.60
   8  -4   0    2.20    0.80
  -8   4   0    1.60    1.20
   9  -3   0   -1.20    0.60
  -9   3   0   -0.90    0.90
  10  -2   0    1.30    0.70
 -10   2   0   -2.00    1.00
  11  -1   0    1.20    0.90
 -11   1   0    2.10    1.30
  12   0   0   -1.30    0.90
 -12   0   0   -2.30    1.50
  13   1   0    0.20    1.20
 -13  -1   0   -0.70    1.60
  14   2   0    0.60    1.60
 -14  -2   0    0.70    2.40
  -9 -21  -1    0.90    1.70
  -8 -20  -1   11.00    2.30
  -7 -19  -1   -0.20    1.20
  -6 -18  -1    2.30    1.20
   6  18   1    3.80    1.50
  -5 -17  -1    4.20    1.20
  -5 -17  -1    3.10    1.10
   5  17   1    5.00    1.40
  -4 -16  -1    0.40    0.60
  -4 -16  -1    0.10    0.70
   4  16   1    1.80    1.00
  -3 -15  -1   -0.80    0.60
  -3 -15  -1    0.20    0.60
   3  15   1   -1.30    0.80
   3  15   1   -1.20    0.70
   3  15   1   -0.70    0.60
  -2 -14  -1    1.00    0.60
  -2 -14  -1    0.50    0.60
   2  14   1    2.40    0.90
   2  14   1    1.40    0.90
   2  14   1    1.70    1.00
  -1 -13  -1    0.10    0.50
  -1 -13  -1    0.60    0.50
   1  13   1   -1.40    0.70
   1  13   1    0.40    0.60
   1  13   1    0.60    0.70
   0 -12  -1    2.70    0.70
   0 -12  -1    3.50    0.70
   0  12   1    2.50    0.90
   0  12   1    2.90    1.00
   0  12   1    2.70    1.00
   1 -11  -1   15.80    1.60
   1 -11  -1   13.60    1.60
  -1  11   1    9.70    1.70
  -1  11   1   11.90    2.00
   2 -10  -1   47.70    4.40
   2 -10  -1   45.00    4.50
  -2  10   1   44.20    4.80
  -2  10   1   41.50    4.50
   3  -9  -1  551.94   49.90
   3  -9  -1  548.25   49.80
  -3   9   1  537.45   50.29
  -3   9   1  506.65   49.90
   4  -8  -1    6.30    1.10
   4  -8  -1    6.00    1.00
  -4   8   1    6.80    1.20
  -4   8   1    7.40    1.60
   5  -7  -1    5.20    0.90
   5  -7  -1    4.70    0.90
  -5   7   1    4.10    1.30
  -5   7   1    5.60    1.10
   6  -6  -1    4.90    0.90
   6  -6  -1    3.40    0.70
  -6   6   1    2.90    1.00
  -6   6   1    2.60    1.00
   7  -5  -1    5.60    0.90
   7  -5  -1    7.60    1.20
  -7   5   1    6.50    1.20
  -7   5   1    5.40    1.50
   8  -4  -1    0.70    0.70
   8  -4  -1    0.90    0.60
  -8   4   1    2.10    0.90
  -8   4   1    0.80    0.90
   9  -3  -1    8.40    1.40
   9  -3  -1    6.90    1.10
  -9   3   1    4.40    1.50
  10  -2  -1    4.40    1.20
 -10   2   1    3.90    1.30
  11  -1  -1   -0.40    0.80
 -11   1   1    0.30    1.30
  12   0  -1   -1.80    0.90
 -12   0   1   -0.80    1.20
  13   1  -1    0.50    1.30
 -13  -1   1    2.80    1.90
  14   2  -1   -0.90    1.30
 -14  -2   1   -0.30    1.90
  -9 -21  -2    0.60    2.10
  -8 -20  -2   -2.10    1.50
  -7 -19  -2   -0.70    1.30
   7  19   2   -0.40    1.70
  -6 -18  -2    0.90    1.00
   6  18   2    2.30    1.60
  -5 -17  -2    1.10    0.90
   5  17   2    0.20    1.30
  -4 -16  -2    2.10    0.80
  -4 -16  -2   -0.60    0.60
   4  16   2   -1.00    0.90
   4  16   2    0.00    1.10
  -3 -15  -2    3.40    0.90
  -3 -15  -2    2.90    0.80
   3  15   2    3.70    1.10
   3  15   2    2.80    1.10
   3  15   2    3.90    1.10
  -2 -14  -2    9.60    1.30
  -2 -14  -2    8.50    1.30
   2  14   2    8.80    1.60
   2  14   2    8.70    1.60
   2  14   2    9.00    1.50
  -1 -13  -2    3.20    0.80
   1  13   2    3.10    1.00
   1  13   2    4.40    1.10
   1  13   2    4.30    1.20
   0 -12  -2   12.90    1.70
   0  12   2   13.50    2.00
   0  12   2   12.20    1.80
   0  12   2   14.40    2.00
   1 -11  -2   55.29    5.40
  -1  11   2   59.59    5.80
  -1  11   2   53.09    5.60
  -1  11   2   52.99    5.60
   2 -10  -2    0.60    0.60
  -2  10   2    1.60    0.90
  -2  10   2    1.10    0.80
   3  -9  -2   30.00    3.20
  -3   9   2   32.50    3.70
  -3   9   2   31.20    3.40
   4  -8  -2   68.19    6.60
  -4   8   2   64.89    6.90
  -4   8   2   69.89    6.70
   5  -7  -2   32.00    3.30
  -5   7   2   31.20    3.40
  -5   7   2   28.50    3.70
   6  -6  -2    8.80    1.30
  -6   6   2    8.30    1.40
  -6   6   2    9.50    1.60
   7  -5  -2    0.10    0.50
  -7   5   2   -0.90    0.70
  -7   5   2    0.70    0.80
   8  -4  -2    5.00    0.90
   8  -4  -2    4.80    1.00
  -8   4   2    4.70    1.20
  -8   4   2    3.40    1.10
   9  -3  -2    0.80    0.60
   9  -3  -2   -1.40    0.60
  -9   3   2    0.80    1.00
  -9   3   2    1.00    1.00
  10  -2  -2    2.30    1.10
 -10   2   2    1.70    1.00
  11  -1  -2   -0.80    0.70
 -11   1   2   -1.60    0.90
  12   0  -2   -0.40    1.00
 -12   0   2    2.70    1.40
  13   1  -2    2.50    1.30
 -13  -1   2   -1.30    1.40
  14   2  -2    0.80    1.30
 -14  -2   2    2.40    2.00
  -7 -19  -3    8.20    1.80
   7  19   3    0.80    1.80
  -6 -18  -3   13.90    2.10
   6  18   3    8.50    2.40
  -5 -17  -3    1.30    1.00
   5  17   3   -1.90    1.20
  -4 -16  -3    1.10    0.90
  -4 -16  -3    0.60    0.80
   4  16   3    0.60    1.20
   4  16   3    0.10    1.40
  -3 -15  -3    1.30    0.80
  -3 -15  -3   -0.40    0.60
   3  15   3   -1.10    1.20
   3  15   3   -0.20    0.70
   3  15   3   -0.80    0.90
  -2 -14  -3    0.90    0.60
   2  14   3    1.20    1.00
   2  14   3    0.20    0.70
   2  14   3   -1.00    0.70
  -1 -13  -3    0.40    0.50
   1  13   3    1.10    0.70
   1  13   3    2.20    1.00
   1  13   3    1.40    1.10
   0 -12  -3   38.80    3.90
   0  12   3   40.70    4.10
   0  12   3   33.80    4.10
   0  12   3   38.40    4.00
   1 -11  -3   92.39    8.70
  -1  11   3   99.19    8.90
  -1  11   3   83.59    8.80
  -1  11   3   86.09    8.80
   2 -10  -3  285.37   26.80
  -2  10   3  289.37   27.10
  -2  10   3  281.97   26.90
  -2  10   3  290.07   27.10
   3  -9  -3    8.80    1.40
  -3   9   3   10.20    1.50
  -3   9   3    8.40    1.60
   4  -8  -3  186.58   17.20
  -4   8   3  175.68   17.30
  -4   8   3  185.78   17.50
   5  -7  -3    8.70    1.30
  -5   7   3    7.30    1.30
  -5   7   3    6.00    1.40
   6  -6  -3   18.40    2.00
  -6   6   3   14.30    2.00
  -6   6   3   13.90    2.20
   7  -5  -3   40.20    3.90
  -7   5   3   35.40    4.20
  -7   5   3   38.10    4.10
   8  -4  -3    0.30    0.60
  -8   4   3   -0.30    0.60
  -8   4   3    0.50    1.10
   9  -3  -3   11.40    1.60
  -9   3   3    4.20    1.30
  -9   3   3    7.70    1.60
  10  -2  -3    5.60    1.20
 -10   2   3    4.20    1.30
  11  -1  -3    0.50    0.90
 -11   1   3    0.00    1.10
  12   0  -3    1.20    1.10
 -12   0   3    1.60    1.30
  13   1  -3   -0.40    1.00
 -13  -1   3    1.30    1.50
  14   2  -3    1.50    1.40
 -14  -2   3   -1.40    1.60
  15   3  -3    0.10    1.70
   8  20   4   -0.60    2.20
   7  19   4    1.10    2.20
  -6 -18  -4    4.60    1.60
   6  18   4    4.70    1.90
  -5 -17  -4    3.30    1.30
   5  17   4    0.40    1.40
  -4 -16  -4    2.10    0.90
  -4 -16  -4    2.50    1.20
   4  16   4   -0.50    1.10
  -3 -15  -4    2.30    0.80
   3  15   4    1.20    1.10
   3  15   4    3.00    1.40
  -2 -14  -4    9.90    1.20
   2  14   4    5.30    1.10
   2  14   4    4.90    1.60
   2  14   4    4.60    1.30
  -1 -13  -4    6.30    1.00
   1  13   4    2.30    1.20
   1  13   4    5.70    1.10
   1  13   4    4.80    1.50
   0  12   4   -1.30    0.80
   0  12   4   -1.10    0.90
   0  12   4    0.90    0.70
   1 -11  -4   24.80    2.80
  -1  11   4   25.80    2.90
  -1  11   4   27.70    3.30
  -1  11   4   27.70    3.10
   2 -10  -4  107.39   10.80
  -2  10   4  117.99   11.10
  -2  10   4  116.89   10.90
  -2  10   4  111.09   11.00
   3  -9  -4    0.40    0.60
  -3   9   4    1.40    0.90
  -3   9   4    0.60    0.80
   4  -8  -4    1.40    0.70
  -4   8   4    0.80    0.90
  -4   8   4    1.60    0.80
   5  -7  -4    0.30    0.70
  -5   7   4    0.60    0.80
  -5   7   4    0.60    0.80
   6  -6  -4    4.80    1.00
  -6   6   4    4.40    1.10
  -6   6   4    4.80    1.10
   7  -5  -4    5.10    1.10
  -7   5   4    5.80    1.20
  -7   5   4    4.30    1.20
   8  -4  -4    1.80    0.80
  -8   4   4    0.30    0.90
  -8   4   4    0.80    0.80
   9  -3  -4    2.20    0.90
  -9   3   4    0.50    0.90
  -9   3   4   -0.60    1.10
  10  -2  -4    0.00    0.90
 -10   2   4    0.20    1.30
 -10   2   4    0.30    0.80
  11  -1  -4   -0.40    0.90
 -11   1   4   -0.20    1.00
  12   0  -4    1.00    1.00
 -12   0   4    2.60    1.40
  13   1  -4    0.90    1.20
 -13  -1   4    0.10    1.30
  14   2  -4    0.30    1.40
 -14  -2   4   -2.20    1.80
  15   3  -4   -0.40    1.70
 -15  -3   4    1.10    2.00
   7  19   5    2.30    2.20
   6  18   5    3.10    2.00
   5  17   5    2.00    1.60
  -4 -16  -5   -0.50    1.00
   4  16   5    0.40    1.30
  -3 -15  -5    9.50    1.40
   3  15   5    7.00    1.80
   3  15   5    6.00    2.00
  -2 -14  -5    0.30    0.60
   2  14   5   -1.10    1.00
   2  14   5    0.30    1.40
  -1 -13  -5   -0.20    0.50
   1  13   5   -0.20    1.10
   1  13   5    0.90    0.70
   1  13   5    0.90    0.90
   0  12   5    7.60    1.20
   0  12   5    7.50    1.50
   0  12   5    7.00    1.60
   1 -11  -5   24.90    2.70
  -1  11   5   18.90    2.60
  -1  11   5   21.70    2.90
  -1  11   5   19.20    2.40
   2 -10  -5    2.10    0.80
  -2  10   5    1.10    1.00
  -2  10   5    1.30    0.80
  -2  10   5    0.50    0.60
   3  -9  -5   74.39    7.30
  -3   9   5   72.09    7.50
  -3   9   5   78.39    7.40
  -3   9   5   73.69    7.60
   4  -8  -5   16.00    2.10
  -4   8   5   17.40    2.30
  -4   8   5   15.20    2.00
   5  -7  -5   41.10    3.90
  -5   7   5   34.50    3.90
  -5   7   5   37.20    4.10
   6  -6  -5   11.90    1.60
  -6   6   5    8.50    1.50
  -6   6   5   10.30    1.80
   7  -5  -5   21.30    2.40
  -7   5   5   14.90    2.30
  -7   5   5   16.20    2.20
   8  -4  -5    4.00    1.10
  -8   4   5    3.40    1.20
  -8   4   5    2.20    1.00
   9  -3  -5    4.30    1.10
  -9   3   5    2.70    1.30
  -9   3   5    2.40    1.10
  10  -2  -5    0.60    0.90
 -10   2   5   -1.20    1.30
 -10   2   5    0.60    0.90
  11  -1  -5    2.20    1.10
 -11   1   5    2.20    1.20
  12   0  -5    0.70    1.10
 -12   0   5   -1.50    1.10
  13   1  -5   -0.10    1.20
 -13  -1   5   -0.70    1.30
  14   2  -5    0.60    1.50
 -14  -2   5    0.80    1.70
  15   3  -5    0.40    1.80
 -15  -3   5   -0.90    1.80
   7  19   6    5.40    2.60
   6  18   6    2.90    2.20
   5  17   6   -1.40    1.60
   4  16   6   -0.30    1.40
   3  15   6   -0.50    1.00
   3  15   6    0.70    2.00
  -2 -14  -6    2.90    0.90
   2  14   6   -1.40    1.50
   2  14   6    0.60    1.20
  -1 -13  -6   -0.40    0.60
   1  13   6    0.30    1.10
   1  13   6    0.50    0.70
   1  13   6    3.80    1.50
   0 -12  -6   -0.50    0.50
   0  12   6   -1.30    1.10
   0  12   6   -0.10    1.00
   0  12   6    0.20    0.60
   1 -11  -6   19.30    2.40
  -1  11   6   16.30    2.10
  -1  11   6   17.40    2.70
  -1  11   6   19.10    2.40
   2 -10  -6    5.90    1.20
  -2  10   6    4.20    1.40
  -2  10   6    5.60    1.20
  -2  10   6    4.50    1.00
   3  -9  -6   34.50    3.70
  -3   9   6   35.90    3.70
  -3   9   6   34.20    3.80
  -3   9   6   36.30    4.30
   4  -8  -6    7.20    1.30
  -4   8   6    8.30    1.80
  -4   8   6   10.20    1.60
  -4   8   6    5.60    1.20
   5  -7  -6   11.50    1.70
  -5   7   6   10.10    1.80
  -5   7   6    9.90    1.60
   6  -6  -6    0.70    0.70
  -6   6   6    0.60    0.90
  -6   6   6    2.00    0.80
   7  -5  -6    5.30    1.20
  -7   5   6    3.20    1.00
  -7   5   6    2.50    1.00
   8  -4  -6    0.70    0.70
  -8   4   6    0.10    0.80
  -8   4   6    1.00    1.00
   9  -3  -6    0.30    0.90
  -9   3   6    1.10    0.90
  -9   3   6   -0.80    0.90
  10  -2  -6    1.50    1.00
 -10   2   6    0.00    1.20
 -10   2   6    2.30    1.00
  11  -1  -6    5.40    1.40
 -11   1   6    2.80    1.20
  12   0  -6    2.30    1.20
 -12   0   6    0.60    1.20
  13   1  -6    0.10    1.20
 -13  -1   6    0.00    1.20
  14   2  -6    0.40    1.50
 -14  -2   6    0.80    1.50
  15   3  -6    0.30    1.70
 -15  -3   6    4.70    2.20
   6  18   7   -2.50    1.50
   5  17   7   -0.10    1.80
   4  16   7    0.50    1.40
   3  15   7   -0.70    1.30
   2  14   7    1.30    1.40
   2  14   7    0.90    1.70
   1  13   7    1.90    1.60
   1  13   7    1.90    1.40
   0  12   7    1.00    1.10
   0  12   7    0.30    1.20
  -1  11   7    1.00    0.60
  -1  11   7    2.60    1.20
  -1  11   7    2.20    1.10
   2 -10  -7   -0.30    0.70
  -2  10   7   -0.40    1.10
  -2  10   7    0.10    0.60
  -2  10   7    0.70    0.90
   3  -9  -7   60.79    5.70
  -3   9   7   52.39    5.60
  -3   9   7   54.49    5.60
  -3   9   7   54.29    6.00
   4  -8  -7    2.90    1.00
  -4   8   7    2.90    1.00
  -4   8   7    2.50    0.90
  -4   8   7    3.60    1.40
   5  -7  -7   -0.60    0.70
  -5   7   7    0.90    0.80
  -5   7   7    2.00    0.90
   6  -6  -7    2.20    0.90
  -6   6   7    0.40    0.80
  -6   6   7    1.50    0.90
   7  -5  -7   -0.50    0.80
  -7   5   7    1.10    0.90
  -7   5   7    1.00    0.80
   8  -4  -7    3.10    1.10
  -8   4   7    3.40    1.00
  -8   4   7    1.50    1.10
   9  -3  -7    1.10    1.00
  -9   3   7    3.60    1.20
  -9   3   7    3.80    1.20
  10  -2  -7    4.70    1.30
 -10   2   7    4.60    1.40
 -10   2   7    3.60    1.20
  11  -1  -7   -3.10    1.00
 -11   1   7   -1.30    0.90
 -11   1   7    0.10    1.30
  12   0  -7    0.40    1.20
 -12   0   7   -1.00    1.20
  13   1  -7   -0.10    1.40
 -13  -1   7    1.50    1.40
  14   2  -7   -1.50    1.40
 -14  -2   7   -0.90    1.50
 -15  -3   7    0.60    1.70
   6  18   8    2.40    2.50
   5  17   8   -2.70    1.80
   4  16   8    0.70    1.40
   3  15   8    1.20    1.60
   2  14   8    3.70    2.20
   2  14   8    0.60    1.20
   1  13   8    1.80    1.40
   1  13   8   -0.60    1.50
   0  12   8    3.10    1.60
   0  12   8    6.80    1.80
  -1  11   8    0.80    1.20
  -1  11   8    0.60    1.30
   2 -10  -8    7.50    1.40
  -2  10   8    4.70    1.50
  -2  10   8    4.10    1.30
   3  -9  -8    1.40    0.90
  -3   9   8    1.70    0.90
  -3   9   8    2.60    1.00
  -3   9   8    0.20    1.30
   4  -8  -8    0.10    0.70
  -4   8   8   -0.60    0.80
  -4   8   8    1.60    1.20
  -4   8   8    1.40    1.00
   5  -7  -8   11.60    1.60
  -5   7   8    9.30    1.70
  -5   7   8   11.80    2.20
  -5   7   8    5.90    1.40
   6  -6  -8    7.60    1.40
  -6   6   8    3.80    1.20
  -6   6   8    3.80    1.10
   7  -5  -8    3.10    1.00
  -7   5   8    1.10    0.90
  -7   5   8    1.60    1.00
   8  -4  -8    5.30    1.30
  -8   4   8    1.90    1.10
  -8   4   8    3.10    1.10
   9  -3  -8   -1.20    0.90
  -9   3   8    0.80    0.90
  -9   3   8   -1.80    0.90
  10  -2  -8    1.70    1.10
 -10   2   8    1.00    1.00
 -10   2   8    1.10    1.10
  11  -1  -8   -0.90    1.10
 -11   1   8    0.80    1.10
 -11   1   8   -0.40    1.30
  12   0  -8    4.00    1.60
 -12   0   8    4.20    1.50
  13   1  -8    4.10    1.70
 -13  -1   8    3.10    1.60
  14   2  -8   -1.70    1.60
 -14  -2   8   -0.30    1.60
 -15  -3   8    0.70    1.80
   5  17   9    0.40    2.10
   4  16   9    0.40    1.70
   3  15   9    3.00    1.70
   2  14   9    1.60    1.30
   2  14   9    3.00    2.40
   1  13   9    0.60    1.20
   1  13   9    0.20    1.80
   0  12   9    3.30    1.80
   0  12   9    5.20    1.80
  -1  11   9    0.80    1.20
  -1  11   9   -0.90    1.30
   2 -10  -9    3.10    1.30
  -2  10   9    0.10    1.20
  -2  10   9   -2.20    1.20
   3  -9  -9    0.60    1.10
  -3   9   9    2.90    1.60
  -3   9   9    3.00    1.10
   4  -8  -9   13.90    2.00
  -4   8   9   13.30    2.50
  -4   8   9   11.30    1.80
   5  -7  -9    3.80    1.20
  -5   7   9    1.60    1.50
  -5   7   9    3.70    1.10
  -5   7   9    0.70    1.00
   6  -6  -9    2.30    1.10
  -6   6   9    1.00    1.10
  -6   6   9    0.90    1.00
   7  -5  -9    8.80    1.60
  -7   5   9    5.60    1.40
  -7   5   9    8.80    1.50
   8  -4  -9    2.80    1.10
  -8   4   9    1.70    1.10
  -8   4   9    1.90    1.00
   9  -3  -9    6.80    1.40
  -9   3   9    1.90    1.20
  -9   3   9    3.90    1.30
  10  -2  -9   22.00    2.80
 -10   2   9   18.50    2.70
 -10   2   9   18.90    2.70
  11  -1  -9    0.00    1.20
 -11   1   9   -0.70    1.30
 -11   1   9    0.00    1.20
  12   0  -9   -1.60    1.50
 -12   0   9    1.20    1.50
  13   1  -9    6.80    2.00
 -13  -1   9   -0.40    1.30
 -14  -2   9   -1.10    1.50
   4  16  10    1.00    2.10
   3  15  10    1.90    1.70
   2  14  10   -0.60    1.30
   1  13  10    5.40    2.10
   1  13  10    2.60    1.60
   0  12  10    2.50    1.70
   0  12  10   -1.40    1.80
  -1  11  10   22.10    3.70
  -1  11  10   23.80    3.30
   2 -10 -10   42.90    4.60
  -2  10  10   32.70    5.00
  -2  10  10   42.90    4.70
   3  -9 -10   -0.10    1.10
  -3   9  10   -0.40    1.10
  -3   9  10    1.10    1.60
   4  -8 -10   15.30    2.40
  -4   8  10   20.10    3.10
  -4   8  10   14.30    2.20
   5  -7 -10    0.90    1.10
  -5   7  10    4.40    2.00
  -5   7  10    3.60    1.10
   6  -6 -10   14.50    2.30
  -6   6  10   14.90    2.20
   7  -5 -10    7.00    1.50
  -7   5  10    2.80    1.20
  -7   5  10    3.90    1.20
   8  -4 -10   10.60    1.90
  -8   4  10    8.30    1.60
  -8   4  10    5.60    1.50
   9  -3 -10   -0.50    1.10
  -9   3  10   -0.20    1.00
  -9   3  10    1.80    1.30
  10  -2 -10   -0.40    1.10
 -10   2  10    2.00    1.30
 -10   2  10    0.00    1.10
  11  -1 -10    2.30    1.40
 -11   1  10    4.90    1.70
 -11   1  10    4.30    1.50
  12   0 -10   -0.40    1.60
 -12   0  10   -0.30    1.80
 -12   0  10    0.50    1.20
 -13  -1  10    3.10    1.70
 -14  -2  10   -1.00    1.90
   3  15  11   -0.10    1.60
   2  14  11   -1.20    1.30
   1  13  11   -2.50    2.30
   1  13  11   -1.30    1.30
   0  12  11    0.10    1.60
   0  12  11   -0.80    1.90
  -1  11  11    1.60    1.70
  -1  11  11    2.40    1.70
   2 -10 -11   23.10    3.40
  -2  10  11   17.10    3.70
  -2  10  11   30.00    3.40
   3  -9 -11   13.20    2.40
  -3   9  11   16.00    2.30
  -3   9  11   14.60    3.00
   4  -8 -11   18.90    2.90
  -4   8  11   19.00    3.50
  -4   8  11   24.90    3.00
   5  -7 -11   -0.10    1.10
  -5   7  11    2.10    1.90
  -5   7  11   -0.80    1.10
   6  -6 -11    3.40    1.40
  -6   6  11    5.50    1.50
   7  -5 -11    8.30    1.70
  -7   5  11    4.00    1.50
   8  -4 -11    0.70    1.30
  -8   4  11    2.00    1.20
   9  -3 -11    1.70    1.30
  -9   3  11    1.50    1.30
  -9   3  11    0.80    1.10
  10  -2 -11    0.40    1.30
 -10   2  11   -0.40    1.10
 -10   2  11    0.90    1.30
  11  -1 -11    0.80    1.40
 -11   1  11   -0.70    1.30
 -11   1  11    3.60    1.60
  12   0 -11    0.90    1.60
 -12   0  11    0.50    1.30
 -12   0  11    0.10    1.90
 -13  -1  11    0.40    1.60
 -14  -2  11    3.10    1.80
   2  14  12   -0.40    2.10
   1  13  12    2.40    1.90
   0  12  12   -0.60    2.60
   0  12  12   -2.50    1.70
  -1  11  12   -1.00    1.80
  -1  11  12    2.20    2.00
   2 -10 -12    3.10    1.80
  -2  10  12    2.90    2.20
  -2  10  12    4.80    2.00
   3  -9 -12    2.20    1.50
  -3   9  12    0.50    1.50
  -3   9  12   -1.10    2.10
   4  -8 -12    2.20    1.50
  -4   8  12    0.70    1.50
  -4   8  12    2.10    2.00
   5  -7 -12   17.60    2.70
  -5   7  12   11.50    2.20
  -5   7  12   13.70    3.30
   6  -6 -12   -1.70    1.20
  -6   6  12    0.30    2.30
  -6   6  12    0.00    1.30
   7  -5 -12    0.20    1.30
  -7   5  12    0.80    1.40
   8  -4 -12    2.10    1.40
  -8   4  12    0.60    1.40
   9  -3 -12    0.40    1.40
  -9   3  12    1.60    1.50
  10  -2 -12   -1.60    1.30
 -10   2  12   -0.60    1.40
  11  -1 -12   -0.40    1.40
 -11   1  12   -0.40    1.60
 -11   1  12   -0.40    1.30
 -12   0  12    0.30    1.60
 -12   0  12    0.00    1.80
 -13  -1  12    0.50    1.80
   0  12  13    1.00    2.20
   0  12  13    0.20    2.90
   1 -11 -13    0.20    1.80
  -1  11  13    0.60    2.20
  -1  11  13   -3.40    2.20
   2 -10 -13   -0.30    1.60
  -2  10  13   -2.60    2.20
  -2  10  13    2.50    2.00
   3  -9 -13    4.90    1.80
  -3   9  13    2.90    2.70
  -3   9  13    6.80    2.00
   4  -8 -13    0.20    1.60
  -4   8  13    1.00    2.30
  -4   8  13    3.40    1.70
   5  -7 -13    6.50    2.00
  -5   7  13    5.80    1.90
  -5   7  13    7.10    2.90
   6  -6 -13    4.10    1.80
  -6   6  13    3.90    2.70
  -6   6  13    2.00    1.50
   7  -5 -13    1.80    1.60
  -7   5  13    0.20    1.50
   8  -4 -13    0.10    1.50
  -8   4  13    2.60    1.60
   9  -3 -13    3.60    1.80
  -9   3  13    1.20    1.60
  10  -2 -13    0.00    1.50
 -10   2  13   -2.00    1.60
 -11   1  13   -1.00    1.70
 -12   0  13    0.20    2.10
   1 -11 -14    0.40    2.00
  -1  11  14    0.10    2.60
  -1  11  14    0.60    2.70
   2 -10 -14    0.80    1.90
  -2  10  14   -1.60    2.50
  -2  10  14   -0.40    2.10
   3  -9 -14   -0.40    1.60
  -3   9  14    0.60    2.60
  -3   9  14    0.50    2.00
   4  -8 -14   -1.50    1.60
  -4   8  14   -2.10    1.80
  -4   8  14    0.10    2.30
   5  -7 -14    2.90    1.80
  -5   7  14    0.70    2.70
  -5   7  14    0.50    1.70
   6  -6 -14   -1.70    1.70
  -6   6  14    0.30    1.60
  -6   6  14   -2.30    2.80
   7  -5 -14   -0.30    1.70
  -7   5  14   -0.80    1.70
   8  -4 -14   -0.60    1.60
  -8   4  14    1.40    1.80
   9  -3 -14    1.60    1.90
  -9   3  14   -1.40    1.80
 -10   2  14    2.50    2.00
 -11   1  14   -2.80    1.90
   4  -8 -15    0.60    2.00
  -4   8  15    1.40    2.20
  -4   8  15   -1.00    3.10
   5  -7 -15    0.80    2.00
  -5   7  15   -0.50    1.70
  -5   7  15   -1.70    3.30
   6  -6 -15   -1.30    1.70
  -6   6  15    0.60    3.40
  -6   6  15   -0.20    1.80
   7  -5 -15   -1.70    2.30
  -7   5  15   -1.00    1.80
   8  -4 -15    0.20    2.10
  -8   4  15   -0.90    1.90
  -9   3  15    1.30    2.10
 -10   2  15   -0.30    2.10
  -3 -17  13    1.10    1.60
  -2 -16  13    0.10    1.40
  -1 -15  13    2.10    1.50
   0 -14  13    0.30    1.30
  -5 -19  12   -1.20    1.50
  -4 -18  12    0.50    1.60
  -3 -17  12    1.90    1.50
  -2 -16  12    0.50    1.30
  -1 -15  12   -0.50    1.40
   0 -14  12   -0.90    1.40
   1 -13  12   -2.40    1.20
   2 -12  12   -2.20    1.30
   3 -11  12    0.00    1.50
  -7 -21  11    1.80    1.80
  -7 -21  11    2.00    1.50
  -6 -20  11    1.70    1.70
  -6 -20  11    2.90    1.60
  -5 -19  11    0.00    1.20
  -5 -19  11   -0.50    1.40
  -4 -18  11   -0.80    1.20
  -4 -18  11    0.80    1.20
  -3 -17  11    2.50    1.40
  -2 -16  11   -1.20    1.10
  -1 -15  11   -0.80    1.20
   0 -14  11    2.30    1.30
   1 -13  11    0.60    1.30
   2 -12  11    2.20    1.40
   3 -11  11   -0.30    1.30
   4 -10  11   -2.30    1.40
   5  -9  11   -0.60    2.20
  -8 -22  10    1.40    2.20
  -7 -21  10    0.60    1.60
  -7 -21  10    2.30    1.60
  -6 -20  10    2.60    1.50
  -6 -20  10    0.40    1.20
  -5 -19  10    1.20    1.30
  -5 -19  10    0.30    1.30
  -4 -18  10    0.20    1.10
  -4 -18  10    2.90    1.20
  -3 -17  10   -1.40    1.10
  -3 -17  10    0.80    1.10
   3  17 -10    0.50    1.50
  -2 -16  10    0.30    1.00
  -2 -16  10    2.30    1.30
   2  16 -10   -0.90    1.60
  -1 -15  10   -1.90    1.00
   1  15 -10    1.00    1.80
   0 -14  10    3.10    1.30
   1 -13  10    2.00    1.20
   2 -12  10    0.40    1.10
   3 -11  10    1.30    1.20
   4 -10  10    1.00    1.90
   4 -10  10    2.20    1.30
   5  -9  10    0.90    1.20
   5  -9  10    0.60    2.00
   6  -8  10    1.10    2.00
  -8 -22   9    1.10    1.50
  -7 -21   9    0.40    1.40
  -7 -21   9    0.30    1.20
  -6 -20   9    4.50    1.50
  -6 -20   9    3.00    1.40
  -5 -19   9   -0.20    1.20
  -5 -19   9    0.40    1.20
  -4 -18   9    1.60    1.10
  -4 -18   9    0.20    1.10
   4  18  -9   -0.60    1.30
  -3 -17   9    2.10    1.10
  -3 -17   9    0.00    1.00
   3  17  -9    0.60    1.70
  -2 -16   9   -0.60    1.00
  -2 -16   9    1.20    1.00
   2  16  -9   -1.10    1.50
  -1 -15   9   -0.60    0.90
  -1 -15   9    0.40    0.90
   1  15  -9   -0.10    1.40
   0 -14   9    0.00    1.00
   0 -14   9    1.60    0.90
   0  14  -9   -0.90    1.30
   1 -13   9    0.90    1.00
  -1  13  -9    0.30    1.60
   2 -12   9   -0.50    1.00
   3 -11   9    0.80    1.00
   3 -11   9    2.60    1.50
   4 -10   9    1.90    1.10
   4 -10   9    1.60    1.40
   5  -9   9    3.20    1.70
   5  -9   9    1.20    1.20
   6  -8   9   -2.60    1.40
   7  -7   9   -0.60    1.70
   8  -6   9   -0.30    1.70
  -9 -23   8   -1.30    1.40
  -8 -22   8    5.70    1.70
  -7 -21   8    1.70    1.50
  -7 -21   8    5.50    1.70
  -6 -20   8   -1.10    1.20
  -6 -20   8   -1.30    1.20
  -5 -19   8   -1.40    1.00
  -5 -19   8    0.50    1.00
  -4 -18   8    5.50    1.30
  -4 -18   8    4.30    1.30
   4  18  -8    1.10    1.50
  -3 -17   8   -1.20    0.90
  -3 -17   8   -0.20    1.00
   3  17  -8   -0.60    1.40
  -2 -16   8   -1.40    0.90
  -2 -16   8    0.80    0.90
   2  16  -8   -2.10    1.30
  -1 -15   8    2.00    1.00
  -1 -15   8    2.70    1.10
   1  15  -8    2.40    1.60
   0 -14   8   -0.80    0.80
   0  14  -8   -1.50    1.20
   1 -13   8   -0.70    0.80
  -1  13  -8    0.90    1.40
   2 -12   8   -0.30    0.90
   2 -12   8    0.40    1.00
  -2  12  -8    0.50    1.50
   3 -11   8    3.50    1.30
   3 -11   8    3.20    1.10
  -3  11  -8    4.20    1.80
   4 -10   8   -0.60    0.90
   4 -10   8    0.10    1.20
   5  -9   8   -1.10    0.90
   5  -9   8   -0.40    1.20
   6  -8   8    2.20    1.40
   6  -8   8   -0.10    1.00
   7  -7   8   -0.40    1.30
   8  -6   8   -0.50    1.60
   9  -5   8   -1.90    1.60
  -9 -23   7    0.10    1.60
  -8 -22   7    0.00    1.20
  -7 -21   7    0.90    1.50
  -7 -21   7   -0.10    1.10
  -6 -20   7    1.10    1.30
  -6 -20   7    1.30    1.20
  -5 -19   7    2.10    1.20
  -5 -19   7    1.40    1.10
  -4 -18   7    2.20    1.20
  -4 -18   7    5.90    1.20
   4  18  -7    1.10    1.60
  -3 -17   7    4.00    1.20
  -3 -17   7    2.30    1.10
   3  17  -7    5.90    1.80
  -2 -16   7   -1.00    0.80
  -2 -16   7   -0.70    0.90
   2  16  -7    1.70    1.50
  -1 -15   7   -0.40    0.80
  -1 -15   7    1.30    0.80
   1  15  -7    2.30    1.40
   0 -14   7    4.20    1.00
   0  14  -7    4.40    1.60
   1 -13   7    4.60    1.00
   1 -13   7    3.80    1.00
  -1  13  -7    0.30    1.40
   2 -12   7   -0.40    0.80
   2 -12   7    0.10    0.70
  -2  12  -7    3.70    1.70
   3 -11   7    2.40    1.00
   3 -11   7   -0.60    0.90
  -3  11  -7    2.00    1.80
   4 -10   7    1.90    0.90
   4 -10   7    1.50    1.10
  -4  10  -7    1.70    2.00
   5  -9   7    5.20    1.30
   5  -9   7    2.80    1.00
  -5   9  -7    3.80    2.00
   6  -8   7    0.90    1.20
   6  -8   7    3.30    1.00
   7  -7   7    0.00    1.20
   8  -6   7    1.90    1.40
   9  -5   7   -2.00    1.40
  10  -4   7    0.50    1.50
  -9 -23   6    1.20    1.70
  -8 -22   6    1.30    1.50
  -7 -21   6    0.60    1.50
  -7 -21   6   -2.50    1.00
  -6 -20   6    3.40    1.30
  -6 -20   6    2.80    1.20
  -5 -19   6   -0.20    1.00
  -5 -19   6    0.40    0.90
   5  19  -6    2.40    1.80
  -4 -18   6   -0.60    0.90
  -4 -18   6    0.50    0.90
   4  18  -6    1.90    1.40
  -3 -17   6   12.70    2.00
  -3 -17   6   17.80    2.30
   3  17  -6   17.80    2.80
  -2 -16   6    0.10    0.80
  -2 -16   6    0.40    0.80
   2  16  -6   -0.70    1.10
  -1 -15   6    2.00    0.90
  -1 -15   6    3.60    1.00
   1  15  -6    3.60    1.40
   0 -14   6    1.00    0.70
   0  14  -6    1.40    1.30
   1 -13   6    0.80    0.60
   1 -13   6    0.60    0.70
  -1  13  -6    2.10    1.50
   2 -12   6   -0.40    0.60
   2 -12   6    0.30    0.70
  -2  12  -6   -1.20    1.20
   3 -11   6   10.60    1.60
   3 -11   6    9.60    1.50
  -3  11  -6   10.40    2.30
   4 -10   6    5.50    1.20
   4 -10   6    5.90    1.20
  -4  10  -6    5.90    2.00
   5  -9   6   -1.50    0.80
   5  -9   6   -1.20    0.70
  -5   9  -6   -0.90    1.60
   6  -8   6    1.90    0.90
   6  -8   6    2.70    1.10
  -6   8  -6    0.60    1.90
   7  -7   6    1.90    1.10
  -7   7  -6    0.10    2.40
   8  -6   6   -1.90    0.80
   9  -5   6   -0.10    1.30
  10  -4   6   -0.60    1.20
  -9 -23   5    1.90    1.60
  -8 -22   5    0.70    1.20
  -7 -21   5   -1.60    1.10
  -6 -20   5    1.60    1.10
  -6 -20   5    0.70    1.20
  -5 -19   5    7.10    1.70
  -5 -19   5    9.30    1.60
   5  19  -5   13.80    2.50
  -4 -18   5    2.40    1.00
  -4 -18   5    1.80    1.00
   4  18  -5   -0.90    1.10
  -3 -17   5    1.10    0.80
  -3 -17   5   -0.10    1.00
   3  17  -5    1.10    1.40
  -2 -16   5   11.10    1.90
  -2 -16   5   14.00    1.80
   2  16  -5   13.80    2.40
  -1 -15   5    0.90    0.70
   1  15  -5    1.20    1.20
   0 -14   5    7.30    1.00
   0 -14   5    8.20    1.20
   0  14  -5    4.90    1.80
   1 -13   5    1.70    0.60
   1 -13   5    0.70    0.60
  -1  13  -5    0.80    1.30
   2 -12   5   -0.40    0.50
   2 -12   5   -0.30    0.60
  -2  12  -5    2.40    1.50
   3 -11   5    1.50    0.70
   3 -11   5    1.10    0.70
  -3  11  -5    2.70    1.50
   4 -10   5    0.50    0.60
   4 -10   5    0.10    0.60
  -4  10  -5   -2.00    1.40
   5  -9   5   -0.80    0.70
   5  -9   5   -1.40    0.60
  -5   9  -5    0.60    1.60
   6  -8   5    2.80    1.00
   6  -8   5    1.70    0.80
  -6   8  -5    0.00    1.60
   7  -7   5    0.10    0.70
   7  -7   5    0.20    0.90
  -7   7  -5    0.60    1.60
   8  -6   5    0.00    1.00
  -8   6  -5    1.80    2.10
   9  -5   5    1.60    1.10
  -9   5  -5    1.00    2.30
  10  -4   5   -0.10    1.10
  11  -3   5    0.70    1.20
  -9 -23   4   -4.50    1.40
  -8 -22   4    2.10    1.40
  -7 -21   4    0.50    1.10
  -6 -20   4   -0.70    1.10
  -6 -20   4    0.90    1.00
  -5 -19   4   27.10    3.20
  -5 -19   4   30.00    3.40
   5  19  -4   25.90    3.70
  -4 -18   4    1.30    0.90
  -4 -18   4    1.70    1.00
   4  18  -4    2.60    1.40
  -3 -17   4   -0.50    0.70
  -3 -17   4    0.70    0.80
   3  17  -4   -0.40    1.10
  -2 -16   4    1.80    0.90
  -2 -16   4    3.10    0.80
   2  16  -4    4.30    1.40
  -1 -15   4    4.30    1.00
   1  15  -4    6.30    1.60
   0 -14   4    4.50    0.90
   0 -14   4    3.90    0.70
   0  14  -4    3.30    1.40
   1 -13   4    7.10    1.10
   1 -13   4    7.20    1.00
  -1  13  -4    4.90    1.70
   2 -12   4    2.40    0.70
   2 -12   4    3.90    0.80
  -2  12  -4    3.60    1.70
   3 -11   4    8.00    1.30
   3 -11   4    9.00    1.30
  -3  11  -4   10.60    2.10
   4 -10   4   19.20    2.30
   4 -10   4   22.10    2.40
  -4  10  -4   22.00    3.40
   5  -9   4    4.00    0.90
   5  -9   4    3.90    1.00
  -5   9  -4    3.90    1.80
   6  -8   4    3.20    0.90
   6  -8   4    3.30    0.80
  -6   8  -4    0.50    1.50
   7  -7   4    0.10    0.70
   7  -7   4    1.10    0.70
  -7   7  -4    1.50    1.50
   8  -6   4   -0.20    0.90
  -8   6  -4    1.20    1.80
   9  -5   4   -0.90    1.00
  -9   5  -4   -0.80    1.80
  10  -4   4    1.30    1.20
 -10   4  -4   -1.00    2.10
  11  -3   4   -1.40    0.90
 -11   3  -4    0.40    2.70
  12  -2   4   -1.90    1.20
  -9 -23   3    0.70    1.60
  -8 -22   3    0.50    1.20
  -7 -21   3    2.10    1.40
  -6 -20   3    3.90    1.30
  -6 -20   3    2.50    1.30
  -5 -19   3   -0.40    0.90
  -5 -19   3    0.30    1.00
   5  19  -3   -2.90    1.20
  -4 -18   3    8.30    1.60
  -4 -18   3    9.10    1.50
   4  18  -3   12.10    2.10
  -3 -17   3   -0.10    0.70
  -3 -17   3    0.40    0.80
   3  17  -3   -0.20    0.90
  -2 -16   3    6.60    1.30
  -2 -16   3    8.50    1.30
   2  16  -3   11.20    2.00
  -1 -15   3   21.20    2.20
  -1 -15   3   26.10    2.60
   1  15  -3   25.00    3.30
   0 -14   3    6.50    1.10
   0 -14   3    5.60    0.80
   0  14  -3    4.70    1.70
   1 -13   3    2.90    0.60
   1 -13   3    3.00    0.80
  -1  13  -3    0.90    1.20
   2 -12   3    2.30    0.60
   2 -12   3    1.00    0.60
  -2  12  -3    1.80    1.20
   3 -11   3    1.60    0.70
   3 -11   3    2.20    0.70
  -3  11  -3    1.90    1.30
   4 -10   3   12.90    1.70
   4 -10   3   14.90    1.70
  -4  10  -3   13.30    2.60
   5  -9   3    2.20    0.70
   5  -9   3    2.90    0.80
  -5   9  -3    0.90    1.50
   6  -8   3    1.00    0.70
   6  -8   3    2.60    0.90
  -6   8  -3    2.00    1.40
   7  -7   3    2.10    0.70
   7  -7   3    2.40    1.00
  -7   7  -3    0.40    1.30
   8  -6   3    0.60    0.80
   8  -6   3    1.50    0.70
  -8   6  -3   -1.20    1.40
   9  -5   3   -0.70    0.80
  -9   5  -3    1.60    1.70
  10  -4   3    0.90    1.10
 -10   4  -3    1.60    1.80
  11  -3   3    0.20    0.90
 -11   3  -3    2.30    2.20
  12  -2   3   -0.40    1.20
 -12   2  -3    0.20    2.40
  -9 -23   2    1.60    1.80
  -8 -22   2    1.40    1.30
  -7 -21   2    1.60    1.40
  -6 -20   2    2.90    1.20
  -5 -19   2    0.70    0.80
  -5 -19   2    0.80    0.90
   5  19  -2   -1.30    1.10
  -4 -18   2    2.50    0.90
  -4 -18   2    2.30    1.00
   4  18  -2    2.90    1.40
  -3 -17   2   43.30    4.40
  -3 -17   2   40.70    4.60
  -3 -17   2   43.10    4.40
   3  17  -2   49.70    5.00
  -2 -16   2   -0.60    0.70
  -2 -16   2   -0.50    0.70
  -2 -16   2    0.40    0.50
   2  16  -2   -0.60    0.80
  -1 -15   2    2.40    0.80
  -1 -15   2    2.60    0.60
   1  15  -2    4.00    1.30
   0 -14   2   13.50    1.70
   0 -14   2   12.70    1.50
   0  14  -2   16.30    2.50
   1 -13   2    3.40    0.70
   1 -13   2    5.10    0.90
  -1  13  -2    2.60    1.30
   2 -12   2   11.80    1.50
   2 -12   2   11.50    1.40
  -2  12  -2    8.60    2.00
   3 -11   2    4.90    1.00
   3 -11   2    6.80    1.10
  -3  11  -2    7.90    1.90
   4 -10   2   52.29    5.10
   4 -10   2   54.29    5.10
  -4  10  -2   44.10    5.90
   5  -9   2   17.30    1.90
   5  -9   2   14.20    2.00
  -5   9  -2   15.90    2.70
   6  -8   2    3.90    1.00
   6  -8   2    3.20    0.80
  -6   8  -2    2.90    1.60
   7  -7   2    2.00    0.80
   7  -7   2    1.10    0.60
  -7   7  -2    2.30    1.50
   8  -6   2    2.00    0.70
   8  -6   2    3.00    1.00
  -8   6  -2    2.20    1.40
   9  -5   2    0.10    0.90
  -9   5  -2   -0.70    1.20
  10  -4   2    0.70    1.00
 -10   4  -2    1.20    1.60
  11  -3   2    1.20    0.90
 -11   3  -2   -0.10    1.80
  12  -2   2    0.20    1.00
 -12   2  -2    0.70    1.80
  13  -1   2   -1.50    1.00
 -13   1  -2   -1.70    2.50
  -9 -23   1    0.60    1.50
  -8 -22   1   -0.60    1.40
  -7 -21   1    0.50    1.10
  -6 -20   1   34.60    4.00
  -5 -19   1    0.10    0.90
  -5 -19   1   -0.50    0.90
  -4 -18   1    1.90    1.00
  -4 -18   1    2.70    1.00
  -4 -18   1    1.50    0.90
   4  18  -1    3.20    1.40
  -3 -17   1    1.00    0.70
  -3 -17   1    2.30    0.80
  -3 -17   1    3.20    0.90
   3  17  -1    2.40    1.20
   3  17  -1    2.80    1.20
  -2 -16   1    1.60    0.80
  -2 -16   1    1.60    0.70
  -2 -16   1    1.20    0.70
   2  16  -1   -0.60    0.90
   2  16  -1   -1.00    0.80
  -1 -15   1   13.30    1.60
  -1 -15   1   10.00    1.50
   1  15  -1   15.20    2.20
   0 -14   1    8.00    1.20
   0 -14   1    8.00    1.20
   0  14  -1    8.40    1.70
   1 -13   1   -0.60    0.50
   1 -13   1   -0.10    0.50
  -1  13  -1   -0.40    0.80
   2 -12   1    7.50    1.10
   2 -12   1    6.40    1.10
  -2  12  -1   10.50    1.80
   3 -11   1   20.40    2.30
   3 -11   1   23.30    2.30
  -3  11  -1   15.40    2.90
   4 -10   1    5.10    1.00
   4 -10   1    7.90    1.10
  -4  10  -1    5.70    1.60
   5  -9   1   55.29    5.70
   5  -9   1   63.79    5.60
  -5   9  -1   47.70    6.30
   6  -8   1    1.80    0.70
   6  -8   1    1.80    0.80
  -6   8  -1    3.50    1.50
   7  -7   1    6.80    1.30
   7  -7   1    5.80    1.00
  -7   7  -1    3.40    1.60
   8  -6   1    0.70    0.90
   8  -6   1   -0.40    0.60
  -8   6  -1   -1.10    1.20
   9  -5   1    1.90    1.00
  -9   5  -1    2.10    1.30
  10  -4   1    1.60    0.80
 -10   4  -1    1.50    1.40
  11  -3   1    0.40    1.00
 -11   3  -1    0.10    1.60
  12  -2   1    1.60    1.00
 -12   2  -1    1.20    1.60
  13  -1   1   -1.00    1.00
 -13   1  -1   -0.20    2.10
  -9 -23   0   -0.60    1.50
  -8 -22   0   -0.90    1.40
  -7 -21   0   -1.90    1.20
  -6 -20   0    0.50    1.00
  -5 -19   0    1.60    1.00
  -5 -19   0   -0.10    0.90
  -4 -18   0   13.70    2.00
  -4 -18   0   15.10    1.80
   4  18   0   13.20    2.20
   4  18   0   10.20    2.10
  -3 -17   0    0.70    0.70
  -3 -17   0   -0.30    0.80
  -3 -17   0    1.10    0.80
   3  17   0   -0.30    1.00
   3  17   0    0.70    0.90
  -2 -16   0    3.50    1.00
  -2 -16   0    3.60    0.90
  -2 -16   0    3.70    0.90
   2  16   0    4.90    1.30
   2  16   0    2.60    1.20
  -1 -15   0   10.70    1.40
  -1 -15   0    9.80    1.40
   1  15   0    7.40    1.60
   1  15   0    9.80    1.90
   1  15   0   11.50    1.80
   0 -14   0  151.58   14.40
   0 -14   0  147.69   14.50
   0  14   0  161.58   14.60
   0  14   0  153.68   14.90
   1 -13   0    5.50    0.90
   1 -13   0    2.30    0.70
  -1  13   0    4.10    1.00
  -1  13   0    4.40    1.30
   2 -12   0   26.30    2.80
   2 -12   0   29.10    2.80
  -2  12   0   24.10    3.00
  -2  12   0   24.30    3.50
   3 -11   0   67.29    6.30
   3 -11   0   62.39    6.20
  -3  11   0   65.39    6.80
  -3  11   0   61.69    6.40
   4 -10   0    1.30    0.70
   4 -10   0    1.60    0.60
  -4  10   0    1.10    0.90
  -4  10   0    2.40    1.20
   5  -9   0   19.70    2.20
   5  -9   0   16.90    2.10
  -5   9   0   20.20    2.30
  -5   9   0   15.60    2.70
   6  -8   0  103.29    8.90
   6  -8   0   92.69    9.00
  -6   8   0   69.29    9.40
  -6   8   0   99.89    9.10
   7  -7   0    4.00    1.00
   7  -7   0    5.80    0.90
  -7   7   0    3.20    1.30
   8  -6   0   -0.80    0.60
   8  -6   0   -0.20    0.80
  -8   6   0    0.10    1.00
   9  -5   0   -0.20    0.70
   9  -5   0    0.80    0.70
  -9   5   0   -0.80    1.10
  10  -4   0   -0.30    0.70
 -10   4   0    1.10    1.20
  11  -3   0   -0.90    0.70
 -11   3   0    0.50    1.30
  12  -2   0   -0.90    1.00
 -12   2   0   -0.40    1.20
  13  -1   0   -1.70    1.10
 -13   1   0    0.50    1.70
  14   0   0    0.70    1.20
 -14   0   0   -0.70    2.00
  -8 -22  -1   -0.50    1.20
  -7 -21  -1   -0.40    1.10
  -6 -20  -1    0.10    1.20
  -5 -19  -1   14.20    1.90
   5  19   1    6.10    2.00
  -4 -18  -1   19.70    2.60
  -4 -18  -1   20.00    2.40
   4  18   1   20.90    2.70
   4  18   1   17.80    2.80
  -3 -17  -1    1.30    0.80
  -3 -17  -1    0.00    0.80
   3  17   1    1.90    1.00
   3  17   1    1.80    1.10
   3  17   1    0.80    1.20
  -2 -16  -1    0.80    0.80
  -2 -16  -1    0.90    0.70
  -2 -16  -1    1.50    0.70
   2  16   1    1.30    0.90
   2  16   1   -0.60    0.80
   2  16   1    0.90    1.00
  -1 -15  -1    1.50    0.70
  -1 -15  -1    0.00    0.60
   1  15   1    0.50    0.90
   1  15   1    1.50    0.90
   1  15   1    0.10    0.80
   0 -14  -1    4.40    1.10
   0 -14  -1    7.70    1.10
   0  14   1    7.50    1.60
   0  14   1    8.70    1.60
   0  14   1    6.50    1.40
   1 -13  -1   15.30    1.90
   1 -13  -1   16.10    2.00
  -1  13   1   17.10    2.50
  -1  13   1   18.50    2.20
   2 -12  -1   22.50    2.50
   2 -12  -1   24.00    2.50
  -2  12   1   22.50    3.10
  -2  12   1   22.60    2.80
   3 -11  -1  177.28   16.60
   3 -11  -1  176.48   16.60
  -3  11   1  171.08   16.70
  -3  11   1  179.98   17.10
   4 -10  -1  234.48   22.00
   4 -10  -1  241.28   21.90
  -4  10   1  235.68   22.10
  -4  10   1  219.78   22.40
   5  -9  -1    3.20    0.80
   5  -9  -1    2.80    0.80
  -5   9   1    2.10    1.20
  -5   9   1    1.80    1.00
   6  -8  -1   88.69    8.30
   6  -8  -1   89.39    8.40
  -6   8   1   71.39    8.80
  -6   8   1   92.79    8.50
   7  -7  -1   12.80    1.50
   7  -7  -1   11.70    1.60
  -7   7   1    6.50    1.90
  -7   7   1   11.00    1.70
   8  -6  -1   -0.20    0.70
   8  -6  -1    0.00    0.70
  -8   6   1    1.70    1.00
  -8   6   1    0.60    1.10
   9  -5  -1    7.20    1.10
   9  -5  -1    4.90    1.30
  -9   5   1    4.00    1.40
  10  -4  -1    1.80    0.90
 -10   4   1    2.10    1.30
  11  -3  -1    2.10    1.10
 -11   3   1    0.10    1.40
  12  -2  -1    1.90    1.20
 -12   2   1    2.50    1.50
  13  -1  -1    2.20    1.30
 -13   1   1    1.30    1.90
  14   0  -1    0.80    1.40
 -14   0   1   -0.60    1.70
  -8 -22  -2    0.20    1.80
  -7 -21  -2    6.30    1.80
  -6 -20  -2    2.90    1.40
   6  20   2    4.10    2.00
  -5 -19  -2    5.30    1.40
   5  19   2    3.30    1.80
  -4 -18  -2   23.60    2.90
  -4 -18  -2   25.10    2.80
   4  18   2   20.00    3.10
   4  18   2   24.10    3.10
  -3 -17  -2    6.00    1.20
  -3 -17  -2    4.30    1.20
   3  17   2    3.40    1.40
   3  17   2    3.70    1.30
   3  17   2    2.30    1.50
  -2 -16  -2   -0.30    0.60
  -2 -16  -2    0.50    0.70
   2  16   2    0.30    1.10
   2  16   2    0.30    0.90
   2  16   2   -1.40    0.80
  -1 -15  -2   -0.50    0.50
  -1 -15  -2    0.70    0.70
   1  15   2   -0.90    0.70
   1  15   2   -0.20    0.80
   1  15   2    1.80    1.10
   0 -14  -2   14.90    1.70
   0 -14  -2   11.50    1.60
   0  14   2   10.80    1.90
   0  14   2   11.60    2.00
   0  14   2    9.60    1.90
   1 -13  -2    6.90    1.20
   1 -13  -2    8.30    1.20
  -1  13   2    6.80    1.60
  -1  13   2    7.70    1.50
  -1  13   2    5.30    1.30
   2 -12  -2   13.20    1.60
  -2  12   2    7.00    1.40
  -2  12   2   10.20    1.90
   3 -11  -2   18.40    2.20
  -3  11   2   14.80    2.50
  -3  11   2   17.10    2.20
   4 -10  -2   14.50    1.90
  -4  10   2   16.90    2.50
  -4  10   2   12.40    1.90
   5  -9  -2    1.60    0.80
  -5   9   2    0.30    0.90
  -5   9   2    2.30    1.10
   6  -8  -2   -1.80    0.60
   6  -8  -2   -0.30    0.60
  -6   8   2    0.40    0.90
  -6   8   2    0.50    0.80
   7  -7  -2    0.50    0.70
   7  -7  -2    2.40    0.80
  -7   7   2    1.00    1.00
  -7   7   2    2.40    1.10
   8  -6  -2    2.10    0.80
   8  -6  -2    2.70    1.00
  -8   6   2    3.70    1.20
  -8   6   2    2.60    1.20
   9  -5  -2   -1.40    0.70
   9  -5  -2   -0.20    0.70
  -9   5   2    0.40    0.90
  -9   5   2   -0.50    1.10
  10  -4  -2    0.20    0.80
 -10   4   2   -0.20    1.00
  11  -3  -2    0.90    1.10
 -11   3   2    2.20    1.40
  12  -2  -2    1.10    1.10
 -12   2   2    0.60    1.50
  13  -1  -2   -0.40    1.20
 -13   1   2   -1.30    1.70
  14   0  -2    0.10    1.40
 -14   0   2   -0.60    2.00
  -7 -21  -3    4.80    1.90
  -6 -20  -3    7.30    1.80
   6  20   3    7.10    2.30
  -5 -19  -3   24.20    2.90
   5  19   3   17.50    3.10
  -4 -18  -3    3.60    1.30
  -4 -18  -3    5.60    1.30
   4  18   3    3.60    1.60
  -3 -17  -3    1.10    0.90
  -3 -17  -3   -0.80    0.70
   3  17   3   -0.10    1.40
   3  17   3   -0.20    1.00
   3  17   3    1.80    1.00
  -2 -16  -3    3.60    1.00
  -2 -16  -3    1.90    0.90
   2  16   3    4.00    1.30
   2  16   3    4.30    1.10
   2  16   3    1.20    1.40
  -1 -15  -3   11.80    1.80
  -1 -15  -3   13.10    1.80
   1  15   3   10.80    2.10
   1  15   3   16.20    2.20
   1  15   3   14.30    1.90
   0 -14  -3    4.80    1.00
   0  14   3    2.50    1.10
   0  14   3    3.50    1.10
   0  14   3    3.30    1.20
   1 -13  -3    0.20    0.60
  -1  13   3    0.30    0.90
  -1  13   3   -0.20    0.90
  -1  13   3    2.50    1.10
   2 -12  -3   20.90    2.40
  -2  12   3   22.30    3.00
  -2  12   3   23.70    2.80
  -2  12   3   18.90    2.90
   3 -11  -3   17.80    2.20
  -3  11   3   17.80    2.60
  -3  11   3   16.60    2.30
   4 -10  -3    0.90    0.70
  -4  10   3   -1.10    0.80
  -4  10   3   -0.30    0.90
   5  -9  -3  197.68   18.40
  -5   9   3  193.78   18.70
  -5   9   3  191.38   18.40
   6  -8  -3   16.90    2.10
  -6   8   3   13.60    2.40
  -6   8   3   17.00    2.20
   7  -7  -3   12.50    1.60
  -7   7   3    8.60    1.70
  -7   7   3    7.60    1.70
   8  -6  -3   10.70    1.50
  -8   6   3    4.90    1.50
  -8   6   3   10.80    1.70
   9  -5  -3    0.30    0.80
  -9   5   3    0.00    0.80
  -9   5   3   -0.10    1.10
  10  -4  -3    0.00    0.70
  10  -4  -3   -0.50    0.70
 -10   4   3   -0.40    1.40
 -10   4   3   -0.60    0.90
  11  -3  -3   -1.20    0.80
 -11   3   3   -0.70    1.30
  12  -2  -3   -0.10    0.90
 -12   2   3    0.50    1.30
  13  -1  -3   -2.30    1.10
 -13   1   3    2.30    1.60
  14   0  -3   -1.40    1.30
 -14   0   3    0.10    1.70
  15   1  -3    1.10    1.70
 -15  -1   3    1.70    2.40
   7  21   4    3.10    2.30
   6  20   4   -3.80    1.90
  -5 -19  -4    8.00    1.70
   5  19   4    5.70    2.30
  -4 -18  -4    5.50    1.30
   4  18   4    2.30    1.60
  -3 -17  -4    0.20    0.80
  -3 -17  -4    0.10    0.90
   3  17   4    1.30    1.60
   3  17   4   -0.50    1.20
  -2 -16  -4    4.70    1.00
   2  16   4    1.80    0.90
   2  16   4    0.40    1.20
   2  16   4    4.60    1.70
  -1 -15  -4    2.00    0.80
   1  15   4    2.40    0.90
   1  15   4   -0.40    1.30
   1  15   4    4.00    1.30
   0 -14  -4    2.90    1.00
   0  14   4    3.40    1.00
   0  14   4    4.20    1.40
   0  14   4    7.10    1.50
   1 -13  -4    6.10    1.20
  -1  13   4    5.60    1.30
  -1  13   4    5.60    1.40
  -1  13   4    6.30    1.40
   2 -12  -4    1.40    0.70
  -2  12   4   -0.50    0.80
  -2  12   4    1.20    0.90
  -2  12   4    0.10    0.90
   3 -11  -4   42.90    4.30
  -3  11   4   40.10    4.50
  -3  11   4   42.60    4.60
   4 -10  -4    4.70    1.00
  -4  10   4    4.40    1.20
  -4  10   4    4.60    1.40
   5  -9  -4   50.69    4.90
  -5   9   4   49.30    5.10
  -5   9   4   44.40    5.20
   6  -8  -4   42.70    4.20
  -6   8   4   41.30    4.50
  -6   8   4   36.80    4.30
   7  -7  -4    5.90    1.20
  -7   7   4    3.50    1.20
  -7   7   4    3.20    1.20
   8  -6  -4   -0.10    0.70
  -8   6   4   -0.70    0.80
  -8   6   4   -1.20    1.10
   9  -5  -4    1.60    0.90
  -9   5   4    1.30    1.00
  -9   5   4    0.90    1.30
  10  -4  -4   -0.60    0.90
 -10   4   4   -0.70    0.80
 -10   4   4   -0.30    1.40
  11  -3  -4    2.90    1.10
 -11   3   4    1.10    1.20
  12  -2  -4    0.00    1.10
 -12   2   4    2.10    1.60
  13  -1  -4    2.40    1.40
 -13   1   4    1.20    1.50
  14   0  -4   -0.40    1.30
 -14   0   4   -0.80    1.60
  15   1  -4   -0.60    1.70
 -15  -1   4   -2.30    1.70
   7  21   5    0.30    2.40
   6  20   5   10.80    2.80
   5  19   5    1.70    1.90
   4  18   5    3.70    1.80
  -3 -17  -5    0.40    0.80
   3  17   5    0.30    1.30
   3  17   5    0.70    1.90
  -2 -16  -5    2.30    0.80
   2  16   5   -3.10    1.60
   2  16   5    3.50    1.40
   2  16   5    1.40    0.90
  -1 -15  -5    4.50    0.90
   1  15   5    2.10    1.70
   1  15   5    2.40    1.00
   1  15   5    1.50    1.20
   0 -14  -5    5.80    1.40
   0  14   5    6.30    1.70
   0  14   5    8.40    1.30
   0  14   5    6.30    1.70
   1 -13  -5   12.20    1.90
  -1  13   5   15.20    2.00
  -1  13   5   12.80    2.10
  -1  13   5   12.50    2.20
   2 -12  -5    0.30    0.60
  -2  12   5   -0.10    0.90
  -2  12   5   -1.50    0.90
  -2  12   5    0.60    0.80
   3 -11  -5   22.60    3.00
  -3  11   5   28.50    3.10
  -3  11   5   27.80    3.30
  -3  11   5   27.50    3.50
   4 -10  -5   12.30    1.70
  -4  10   5   12.50    2.00
  -4  10   5    7.20    1.60
   5  -9  -5   24.70    2.80
  -5   9   5   25.70    3.10
  -5   9   5   25.80    3.30
   6  -8  -5    0.20    0.60
  -6   8   5   -0.40    0.90
  -6   8   5   -1.30    0.80
   7  -7  -5    1.40    0.90
  -7   7   5    0.40    1.00
  -7   7   5    1.40    0.90
   8  -6  -5    3.00    1.00
  -8   6   5    0.90    1.00
  -8   6   5    1.60    1.10
   9  -5  -5    1.10    1.00
  -9   5   5    1.00    0.90
  -9   5   5    2.70    1.30
  10  -4  -5    1.70    1.10
 -10   4   5    2.40    1.50
 -10   4   5    2.30    1.20
  11  -3  -5    2.60    1.20
 -11   3   5    0.50    1.00
  12  -2  -5   -1.00    1.10
 -12   2   5    0.10    1.40
  13  -1  -5    1.00    1.30
 -13   1   5   -1.00    1.10
  14   0  -5   -1.40    1.20
 -14   0   5   -1.00    1.50
  15   1  -5   -0.10    1.60
 -15  -1   5    3.70    2.40
   6  20   6   -0.60    2.20
   5  19   6    1.10    1.90
   4  18   6   -0.40    1.50
   3  17   6    1.00    1.40
   2  16   6    2.40    2.10
   2  16   6    4.30    1.70
  -1 -15  -6    1.90    0.80
   1  15   6    1.90    0.90
   1  15   6    1.70    1.70
   1  15   6    2.80    1.40
   0 -14  -6    1.70    0.70
   0  14   6    0.00    1.20
   0  14   6    1.70    1.20
   0  14   6    1.80    0.80
   1 -13  -6    1.50    0.90
  -1  13   6   -0.50    1.10
  -1  13   6    2.00    1.20
  -1  13   6    1.80    0.80
   2 -12  -6    9.20    1.60
  -2  12   6   10.60    1.60
  -2  12   6   10.00    1.90
  -2  12   6    8.30    1.70
   3 -11  -6   12.00    1.70
  -3  11   6   12.40    1.90
  -3  11   6    7.70    1.70
  -3  11   6    9.90    2.00
   4 -10  -6   14.90    2.10
  -4  10   6   14.40    2.30
  -4  10   6   15.20    2.10
   5  -9  -6    8.20    1.40
  -5   9   6    9.70    1.50
  -5   9   6    8.80    1.70
   6  -8  -6    0.80    0.80
  -6   8   6    1.00    0.90
  -6   8   6    2.10    1.10
   7  -7  -6   12.00    1.80
  -7   7   6   12.80    2.00
  -7   7   6    9.80    1.90
   8  -6  -6    1.60    0.80
  -8   6   6    0.50    1.10
  -8   6   6   -0.50    0.90
   9  -5  -6    0.70    0.90
  -9   5   6    3.30    1.30
  -9   5   6    2.40    1.20
  10  -4  -6    0.10    0.90
 -10   4   6    0.70    1.00
 -10   4   6    1.00    1.30
  11  -3  -6    7.70    1.60
 -11   3   6    6.40    1.70
 -11   3   6    4.70    1.90
  12  -2  -6    1.00    1.20
 -12   2   6    0.60    1.40
  13  -1  -6    0.60    1.30
 -13   1   6   -0.20    1.20
  14   0  -6    4.70    1.80
 -14   0   6    5.50    1.90
  15   1  -6   -0.30    1.80
 -15  -1   6   -1.00    1.90
   6  20   7    3.10    2.70
   5  19   7    1.90    2.00
   4  18   7    0.60    1.50
   3  17   7    0.00    1.60
   2  16   7    2.40    1.70
   2  16   7    1.10    2.10
   1  15   7    1.80    1.50
   1  15   7    1.00    1.80
   0  14   7    0.70    1.10
   0  14   7    5.10    1.80
   1 -13  -7    3.40    1.10
  -1  13   7    3.80    1.70
  -1  13   7    8.10    1.70
  -1  13   7    3.10    0.90
   2 -12  -7   17.40    2.20
  -2  12   7   12.80    2.40
  -2  12   7   14.00    1.90
  -2  12   7   12.20    2.10
   3 -11  -7    4.20    1.10
  -3  11   7    1.60    1.10
  -3  11   7    3.90    1.50
  -3  11   7    2.10    1.00
   4 -10  -7    1.10    0.70
  -4  10   7    0.20    0.90
  -4  10   7    1.40    1.10
  -4  10   7    1.20    1.20
   5  -9  -7    0.90    0.80
  -5   9   7    2.10    1.10
  -5   9   7    3.70    1.10
   6  -8  -7   11.20    1.90
  -6   8   7   10.00    1.90
  -6   8   7   13.40    1.90
   7  -7  -7    4.30    1.20
  -7   7   7    2.20    1.20
  -7   7   7    3.00    1.20
   8  -6  -7    1.00    1.10
  -8   6   7    2.10    1.10
  -8   6   7    2.50    1.10
   9  -5  -7    1.20    1.00
  -9   5   7    2.80    1.30
  -9   5   7    3.20    1.30
  10  -4  -7    1.10    1.10
 -10   4   7   -0.80    0.90
 -10   4   7    1.90    1.40
  11  -3  -7    1.00    1.20
 -11   3   7    0.00    1.50
 -11   3   7    1.20    1.10
  12  -2  -7    7.00    1.70
 -12   2   7    2.80    1.40
  13  -1  -7    2.70    1.50
 -13   1   7    2.20    1.50
  14   0  -7    0.30    1.50
 -14   0   7   -0.50    1.50
  15   1  -7   -0.40    1.70
 -15  -1   7   -1.00    1.60
   5  19   8    1.50    2.00
   4  18   8    2.50    2.10
   3  17   8    1.40    1.60
   2  16   8    4.70    1.90
   2  16   8    2.60    2.50
   1  15   8    1.80    1.60
   1  15   8    5.10    2.30
   0  14   8    1.40    1.40
   0  14   8   -2.30    1.50
   1 -13  -8    2.80    1.30
  -1  13   8    6.90    1.70
  -1  13   8    2.80    1.60
   2 -12  -8   -1.80    0.90
  -2  12   8    0.30    1.20
  -2  12   8    1.10    1.20
   3 -11  -8   40.10    4.30
  -3  11   8   37.90    4.20
  -3  11   8   36.30    4.90
  -3  11   8   42.60    4.40
   4 -10  -8   52.79    5.60
  -4  10   8   54.89    6.00
  -4  10   8   53.39    5.60
  -4  10   8   54.09    5.60
   5  -9  -8    4.60    1.30
  -5   9   8    3.40    1.30
  -5   9   8    5.60    1.30
   6  -8  -8   13.40    1.90
  -6   8   8    8.70    1.80
  -6   8   8   10.90    2.00
   7  -7  -8    3.20    1.10
  -7   7   8    2.40    1.20
  -7   7   8    1.60    1.10
   8  -6  -8   55.39    4.80
  -8   6   8   41.40    4.80
  -8   6   8   36.70    4.80
   9  -5  -8    6.40    1.50
  -9   5   8    3.60    1.30
  -9   5   8    4.20    1.40
  10  -4  -8   13.10    2.10
 -10   4   8   10.30    2.10
 -10   4   8    9.00    1.90
  11  -3  -8   -0.20    1.00
 -11   3   8    0.80    1.50
 -11   3   8    1.40    1.30
  12  -2  -8    0.80    1.50
 -12   2   8    1.80    1.30
  13  -1  -8    5.50    1.90
 -13   1   8    3.50    1.90
  14   0  -8   -0.60    1.60
 -14   0   8    0.90    1.40
  15   1  -8   -0.80    1.80
 -15  -1   8    1.10    2.20
   4  18   9   -0.50    2.00
   3  17   9   -0.80    1.80
   2  16   9    0.90    1.50
   1  15   9    0.50    2.30
   1  15   9    0.70    1.50
   0  14   9   -0.30    1.70
   0  14   9    1.50    1.50
   1 -13  -9    2.70    1.20
  -1  13   9    3.50    1.60
  -1  13   9   -1.00    1.40
   2 -12  -9    1.60    1.30
  -2  12   9    3.50    1.80
  -2  12   9    1.70    1.50
   3 -11  -9    4.40    1.40
  -3  11   9    3.50    1.80
  -3  11   9    1.20    1.40
   4 -10  -9   76.29    7.90
  -4  10   9   73.09    8.30
  -4  10   9   81.59    7.90
   5  -9  -9   48.20    4.80
  -5   9   9   41.90    4.70
  -5   9   9   47.90    5.60
  -5   9   9   39.00    4.70
   6  -8  -9   81.69    7.20
  -6   8   9   59.99    7.10
  -6   8   9   69.59    7.10
   7  -7  -9    8.70    1.80
  -7   7   9   10.00    1.80
  -7   7   9    9.00    1.70
   8  -6  -9    0.50    1.00
  -8   6   9    1.20    1.20
  -8   6   9   -1.20    1.10
   9  -5  -9    8.60    1.70
  -9   5   9    4.90    1.50
  -9   5   9    6.30    1.60
  10  -4  -9   -0.10    1.00
 -10   4   9    0.90    1.50
 -10   4   9    0.30    1.00
  11  -3  -9   -0.10    1.10
 -11   3   9    0.10    1.50
 -11   3   9    0.90    1.20
  12  -2  -9    0.20    1.70
 -12   2   9    1.00    1.50
 -12   2   9    1.00    1.90
  13  -1  -9    4.80    1.90
 -13   1   9   -0.30    1.50
  14   0  -9    1.20    1.80
 -14   0   9    0.60    1.50
 -15  -1   9    1.30    2.10
   3  17  10    0.50    2.00
   2  16  10   -1.00    1.30
   1  15  10    3.60    2.50
   1  15  10    0.30    1.70
   0  14  10    1.10    2.20
   0  14  10   -0.30    1.30
   1 -13 -10    1.10    1.30
  -1  13  10    2.70    1.80
  -1  13  10   -0.70    1.30
   2 -12 -10    1.00    1.30
  -2  12  10    3.30    1.70
  -2  12  10    2.60    1.80
   3 -11 -10    1.50    1.30
  -3  11  10    0.20    1.70
  -3  11  10    4.20    1.60
   4 -10 -10   12.10    2.10
  -4  10  10   13.40    2.30
  -4  10  10    9.90    2.60
   5  -9 -10   15.30    2.50
  -5   9  10   14.30    2.40
  -5   9  10   18.80    3.30
   6  -8 -10   12.00    2.00
  -6   8  10    7.70    1.90
   7  -7 -10   22.40    2.80
  -7   7  10   17.30    2.60
  -7   7  10   15.40    2.60
   8  -6 -10    1.50    1.20
  -8   6  10    1.20    1.20
  -8   6  10    0.30    1.30
   9  -5 -10    2.80    1.20
  -9   5  10   -0.50    1.10
  -9   5  10   -0.40    1.20
  10  -4 -10    3.20    1.30
 -10   4  10   -0.70    1.30
 -10   4  10    1.40    1.20
  11  -3 -10    0.20    1.40
 -11   3  10   -1.70    1.50
 -11   3  10   -0.50    1.20
  12  -2 -10    1.00    1.40
 -12   2  10    1.40    1.90
 -12   2  10    0.80    1.10
  13  -1 -10    3.90    2.00
 -13   1  10    1.50    1.40
 -14   0  10    0.40    1.80
   2  16  11    0.70    1.80
   1  15  11    0.50    1.80
   0  14  11   -1.00    2.40
   0  14  11   -1.30    1.60
   1 -13 -11    4.80    1.70
  -1  13  11    6.10    2.30
  -1  13  11    7.50    2.20
   2 -12 -11   -0.10    1.30
  -2  12  11    1.60    1.80
  -2  12  11   -0.30    1.60
   3 -11 -11   -1.70    1.00
  -3  11  11    0.20    1.60
  -3  11  11    3.50    1.80
   4 -10 -11   -0.70    1.10
  -4  10  11    3.90    2.10
  -4  10  11    1.30    1.50
   5  -9 -11   15.10    2.50
  -5   9  11    8.90    2.90
  -5   9  11   17.50    2.50
   6  -8 -11   13.80    2.40
  -6   8  11   15.10    2.40
   7  -7 -11   13.10    2.20
  -7   7  11   12.50    2.10
   8  -6 -11    1.30    1.10
  -8   6  11    0.10    1.30
   9  -5 -11    4.50    1.60
  -9   5  11    4.20    1.60
  -9   5  11    2.40    1.40
  10  -4 -11   -0.60    1.20
 -10   4  11   -1.30    1.20
 -10   4  11   -1.70    1.40
  11  -3 -11    3.90    1.70
 -11   3  11    0.80    1.60
 -11   3  11    1.40    1.50
  12  -2 -11   -1.10    1.40
 -12   2  11   -1.60    1.90
 -12   2  11    1.60    1.40
  13  -1 -11    1.40    2.00
 -13   1  11    2.10    1.60
 -14   0  11    0.90    1.70
   1  15  12   -0.20    1.90
   0  14  12    3.10    2.20
   0  14  12    4.20    2.80
   1 -13 -12    3.10    1.80
  -1  13  12    5.40    2.50
  -1  13  12    3.40    2.30
   2 -12 -12    4.90    1.90
  -2  12  12    2.40    2.10
  -2  12  12    0.90    2.10
   3 -11 -12    7.50    2.00
  -3  11  12    7.60    2.60
  -3  11  12   11.90    2.50
   4 -10 -12    3.50    1.50
  -4  10  12    3.90    2.20
  -4  10  12    1.50    1.70
   5  -9 -12   -1.00    1.20
  -5   9  12    7.80    2.60
  -5   9  12   -0.50    1.30
   6  -8 -12    0.40    1.20
  -6   8  12   -0.50    1.30
  -6   8  12   -1.30    2.10
   7  -7 -12    4.60    1.70
  -7   7  12    5.50    1.60
   8  -6 -12    0.30    1.40
  -8   6  12    2.40    1.50
   9  -5 -12    0.00    1.30
  -9   5  12    1.00    1.50
  10  -4 -12   -0.60    1.40
 -10   4  12    1.10    1.50
  11  -3 -12    1.80    1.70
 -11   3  12    1.60    1.80
  12  -2 -12    1.40    1.70
 -12   2  12   -1.20    2.10
 -12   2  12    3.40    1.80
 -13   1  12   -1.00    2.70
 -13   1  12    0.30    1.60
   0 -14 -13   -1.20    1.80
   0  14  13    0.20    2.60
   0  14  13    1.90    4.10
   1 -13 -13    0.30    1.70
  -1  13  13    4.30    2.70
  -1  13  13    2.20    2.70
   2 -12 -13    1.00    1.70
  -2  12  13   -0.30    2.00
  -2  12  13    0.50    2.30
   3 -11 -13    1.60    1.70
  -3  11  13   -0.20    2.00
  -3  11  13    5.50    2.70
   4 -10 -13    0.80    1.30
  -4  10  13   -0.40    1.90
  -4  10  13    0.80    1.60
   5  -9 -13   -0.10    1.40
  -5   9  13    5.20    1.90
  -5   9  13    4.30    2.60
   6  -8 -13    1.90    1.60
  -6   8  13    4.10    2.90
  -6   8  13    0.10    1.40
   7  -7 -13    1.80    1.50
  -7   7  13   -0.80    1.60
   8  -6 -13    1.20    1.40
  -8   6  13   -4.00    1.40
   9  -5 -13   -0.80    1.50
  -9   5  13   -1.90    1.60
  10  -4 -13    1.40    1.80
 -10   4  13    3.30    1.90
  11  -3 -13    0.00    1.70
 -11   3  13   -0.80    2.00
 -12   2  13   -3.00    1.90
 -13   1  13   -1.00    2.50
   2 -12 -14    1.10    1.70
  -2  12  14    2.10    2.40
  -2  12  14   -4.10    2.40
   3 -11 -14   -2.30    1.30
  -3  11  14    1.20    2.30
  -3  11  14    1.10    2.20
   4 -10 -14   -1.00    1.60
  -4  10  14   -0.50    2.00
  -4  10  14    1.70    2.80
   5  -9 -14    1.00    1.90
  -5   9  14    0.20    2.70
  -5   9  14    2.20    2.00
   6  -8 -14   -0.50    1.60
  -6   8  14    3.10    3.10
  -6   8  14   -1.50    1.40
   7  -7 -14    0.50    1.70
  -7   7  14    0.60    1.80
   8  -6 -14   -1.10    1.80
  -8   6  14   -3.80    1.70
   9  -5 -14   -0.90    1.90
  -9   5  14    0.40    1.80
  10  -4 -14   -3.00    1.80
 -10   4  14    2.80    2.10
 -11   3  14    2.90    2.20
   5  -9 -15   -2.00    1.90
  -5   9  15    0.30    3.50
  -5   9  15    2.40    2.30
   6  -8 -15   -0.40    1.90
  -6   8  15    1.50    3.70
  -6   8  15    1.30    2.00
   7  -7 -15    2.20    2.00
  -7   7  15    1.30    1.90
   8  -6 -15   -0.10    2.10
  -8   6  15    3.30    2.30
   9  -5 -15    0.20    2.10
  -9   5  15    2.80    2.20
  -4 -20  12   -1.80    1.60
  -3 -19  12   -1.40    1.30
  -2 -18  12    1.30    1.60
  -1 -17  12   -1.00    1.30
   0 -16  12    0.30    1.50
   1 -15  12    3.80    1.70
   2 -14  12    0.00    1.60
  -5 -21  11   -2.50    1.50
  -5 -21  11    2.90    1.60
  -4 -20  11   -0.20    1.30
  -4 -20  11   -0.30    1.50
  -3 -19  11    0.30    1.40
   3  19 -11    0.60    2.30
  -2 -18  11    1.10    1.40
  -1 -17  11   -0.70    1.20
   0 -16  11    0.80    1.20
   1 -15  11   -0.50    1.30
   2 -14  11   -1.60    1.30
   3 -13  11    0.00    1.40
   4 -12  11    0.70    1.50
  -6 -22  10    1.50    1.70
  -6 -22  10   -1.10    1.20
  -5 -21  10    0.00    1.40
  -5 -21  10    0.10    1.40
  -4 -20  10    0.40    1.10
  -4 -20  10    2.70    1.40
  -3 -19  10    0.30    1.30
  -3 -19  10    0.40    1.20
   3  19 -10   -0.40    1.90
  -2 -18  10    2.50    1.30
  -2 -18  10    1.10    1.10
   2  18 -10   -0.60    1.90
  -1 -17  10    0.70    1.20
  -1 -17  10   -0.50    1.00
   1  17 -10   -2.90    1.80
   0 -16  10    0.90    1.20
   1 -15  10    2.70    1.40
   2 -14  10   -1.70    1.20
   3 -13  10    1.00    1.30
   4 -12  10   -0.30    1.20
   5 -11  10   -0.10    1.30
   5 -11  10    2.20    2.40
   6 -10  10    0.70    2.20
  -7 -23   9    1.40    2.00
  -7 -23   9    1.10    1.70
  -6 -22   9    0.00    1.20
  -6 -22   9   -0.10    1.40
  -5 -21   9   -1.00    1.40
  -5 -21   9   -0.50    1.10
  -4 -20   9   -1.30    0.90
  -4 -20   9   -0.10    1.20
   4  20  -9   -1.40    1.60
  -3 -19   9    1.10    1.10
  -3 -19   9    1.00    1.20
   3  19  -9   -0.10    1.60
  -2 -18   9    5.10    1.40
  -2 -18   9    2.20    1.30
   2  18  -9    3.20    2.00
  -1 -17   9   -1.50    1.00
  -1 -17   9    0.60    1.10
   1  17  -9   -0.20    1.60
   0 -16   9    1.20    1.10
   0 -16   9    1.90    1.10
   0  16  -9    1.20    1.80
   1 -15   9   -1.10    0.90
  -1  15  -9    1.70    1.80
   2 -14   9    1.00    1.00
   3 -13   9   -0.40    1.10
   4 -12   9    1.90    1.80
   4 -12   9    0.30    1.10
   5 -11   9   -1.10    1.50
   5 -11   9   -0.40    1.10
   6 -10   9   -1.60    1.60
   6 -10   9   -0.60    1.70
   7  -9   9   -1.30    1.60
  -8 -24   8    1.70    1.80
  -7 -23   8    1.10    1.90
  -7 -23   8   -0.20    1.50
  -6 -22   8    3.30    1.50
  -6 -22   8    2.60    1.50
  -5 -21   8   -0.20    1.20
  -5 -21   8   -0.70    1.40
  -4 -20   8    0.80    1.20
  -4 -20   8    1.80    1.20
   4  20  -8    1.10    2.00
  -3 -19   8   -0.40    0.90
  -3 -19   8   -0.50    1.00
   3  19  -8    2.20    1.70
  -2 -18   8    1.00    1.10
  -2 -18   8   -1.00    0.90
   2  18  -8    0.00    1.70
  -1 -17   8    2.50    1.20
  -1 -17   8    4.30    1.30
   1  17  -8    8.80    2.10
   0 -16   8   -0.70    0.90
   0  16  -8   -0.20    1.70
   1 -15   8    1.80    1.10
  -1  15  -8   -1.60    1.70
   2 -14   8    1.80    1.10
  -2  14  -8   -0.20    1.80
   3 -13   8   -1.30    1.20
   3 -13   8   -1.40    0.90
  -3  13  -8   -1.10    1.80
   4 -12   8    2.90    1.10
   4 -12   8   -1.60    1.10
   5 -11   8    4.20    1.70
   5 -11   8    3.80    1.40
   6 -10   8    0.50    1.20
   6 -10   8    0.70    1.50
   7  -9   8    1.40    1.60
   8  -8   8   -0.80    1.70
  -8 -24   7    1.30    1.60
  -7 -23   7    1.70    1.40
  -6 -22   7    0.40    1.20
  -6 -22   7    0.40    1.30
  -5 -21   7   -0.80    1.20
  -5 -21   7    1.50    1.10
   5  21  -7    0.00    1.90
  -4 -20   7    0.40    1.10
  -4 -20   7   -0.10    1.00
   4  20  -7    0.60    1.70
  -3 -19   7    4.30    1.40
  -3 -19   7    1.10    1.10
   3  19  -7    4.90    2.10
  -2 -18   7   -0.20    1.00
  -2 -18   7   -0.60    0.90
   2  18  -7    0.90    1.70
  -1 -17   7    0.60    1.00
  -1 -17   7    2.00    1.10
   1  17  -7   -1.10    1.50
   0 -16   7    2.70    1.10
   0  16  -7    2.80    1.60
   1 -15   7    2.50    1.00
  -1  15  -7    0.70    1.60
   2 -14   7   -0.60    0.90
   2 -14   7    2.50    1.00
  -2  14  -7   -1.50    1.60
   3 -13   7    1.40    1.10
   3 -13   7    1.30    1.00
  -3  13  -7    1.90    1.70
   4 -12   7    1.70    1.00
   4 -12   7    0.20    1.10
  -4  12  -7   -0.30    1.90
   5 -11   7    0.80    1.20
   5 -11   7    0.00    0.90
  -5  11  -7    0.80    2.10
   6 -10   7    0.80    1.20
   6 -10   7   -0.20    1.00
   7  -9   7    1.40    1.40
   8  -8   7    0.80    1.60
   9  -7   7    1.30    1.50
  -8 -24   6    2.00    1.50
  -7 -23   6   -0.40    1.20
  -6 -22   6    2.60    1.50
  -6 -22   6    0.00    1.30
  -5 -21   6    1.70    1.10
  -5 -21   6   -1.40    1.20
   5  21  -6    1.80    1.80
  -4 -20   6   -1.30    0.90
  -4 -20   6    0.30    1.00
   4  20  -6    0.40    1.60
  -3 -19   6   31.70    3.50
  -3 -19   6   29.50    3.80
   3  19  -6   35.20    4.50
  -2 -18   6    1.40    1.00
  -2 -18   6    1.90    1.00
   2  18  -6   -0.60    1.50
  -1 -17   6   -1.90    0.90
  -1 -17   6    0.70    0.90
   1  17  -6   -1.90    1.50
   0 -16   6    3.40    1.10
   0  16  -6    7.00    2.10
   1 -15   6    1.30    0.90
  -1  15  -6    4.80    2.00
   2 -14   6    0.10    0.70
   2 -14   6   -0.10    0.90
  -2  14  -6    4.70    1.90
   3 -13   6    3.20    1.00
   3 -13   6    3.50    1.00
  -3  13  -6    3.40    1.90
   4 -12   6   -0.50    0.80
   4 -12   6   -1.40    0.90
  -4  12  -6   -1.80    1.70
   5 -11   6   -0.90    0.80
   5 -11   6    1.00    1.00
  -5  11  -6    1.00    2.00
   6 -10   6   -1.10    0.90
   6 -10   6   -0.30    0.90
  -6  10  -6    2.40    2.20
   7  -9   6    0.30    1.00
   7  -9   6    2.50    1.30
  -7   9  -6    2.70    2.50
   8  -8   6   -0.50    1.10
   9  -7   6   -0.70    1.30
  10  -6   6    0.70    1.60
  -8 -24   5    0.40    1.50
  -7 -23   5   -1.30    1.00
  -6 -22   5    0.20    1.10
  -6 -22   5    0.10    1.20
  -5 -21   5    6.70    1.60
  -5 -21   5    7.70    1.70
   5  21  -5   11.70    2.70
  -4 -20   5    0.00    1.10
  -4 -20   5    0.70    1.00
   4  20  -5    0.70    1.60
  -3 -19   5    1.90    1.20
  -3 -19   5    4.10    1.20
   3  19  -5    0.80    1.70
  -2 -18   5    7.40    1.50
  -2 -18   5    3.20    1.10
   2  18  -5    9.10    2.00
  -1 -17   5    0.20    0.80
   1  17  -5   -1.30    1.20
   0 -16   5    9.40    1.50
   0  16  -5    6.90    1.90
   1 -15   5    5.40    1.10
   1 -15   5    2.90    0.80
  -1  15  -5    5.20    1.90
   2 -14   5    1.40    0.80
   2 -14   5    0.00    0.60
  -2  14  -5   -0.60    1.30
   3 -13   5   -0.70    0.70
   3 -13   5    1.00    0.80
  -3  13  -5    0.10    1.50
   4 -12   5    0.70    0.80
   4 -12   5    0.00    0.70
  -4  12  -5   -0.10    1.60
   5 -11   5    2.30    1.00
   5 -11   5    4.40    1.00
  -5  11  -5    1.50    1.80
   6 -10   5    1.40    0.90
   6 -10   5    2.10    1.00
  -6  10  -5    3.00    2.10
   7  -9   5   -0.20    0.80
   7  -9   5   -1.10    0.90
  -7   9  -5    1.40    1.70
   8  -8   5    0.20    1.00
  -8   8  -5    0.40    2.20
   9  -7   5   -0.40    1.00
  -9   7  -5    0.10    2.40
  10  -6   5   -0.40    1.10
  11  -5   5    0.10    1.20
  -8 -24   4   -1.00    1.60
  -7 -23   4    2.00    1.30
  -6 -22   4    1.00    1.30
  -6 -22   4    1.80    1.40
  -5 -21   4    3.70    1.40
  -5 -21   4    1.80    1.20
   5  21  -4    3.30    1.90
  -4 -20   4    3.50    1.30
  -4 -20   4    6.00    1.40
   4  20  -4    7.10    2.20
  -3 -19   4    0.10    0.80
  -3 -19   4    0.70    0.90
   3  19  -4    1.10    1.40
  -2 -18   4    0.00    0.90
  -2 -18   4   -0.40    0.80
   2  18  -4   -0.10    1.20
  -1 -17   4   25.10    2.90
   1  17  -4   29.60    3.90
   0 -16   4    8.50    1.10
   0 -16   4    8.90    1.40
   0  16  -4    6.90    2.10
   1 -15   4    1.80    0.80
   1 -15   4    3.00    0.70
  -1  15  -4    0.80    1.70
   2 -14   4    9.80    1.30
   2 -14   4    7.20    1.30
  -2  14  -4    7.40    2.10
   3 -13   4    1.60    0.80
   3 -13   4    1.30    0.70
  -3  13  -4    1.60    1.60
   4 -12   4    2.50    0.80
   4 -12   4    2.70    0.90
  -4  12  -4    4.00    1.70
   5 -11   4   -0.10    0.70
   5 -11   4    1.90    0.80
  -5  11  -4   -0.70    1.30
   6 -10   4    3.00    0.90
   6 -10   4    3.30    1.00
  -6  10  -4    1.70    1.90
   7  -9   4    3.10    1.00
   7  -9   4    2.90    1.20
  -7   9  -4    8.40    2.30
   8  -8   4   -0.70    0.70
  -8   8  -4    3.00    2.20
  -9   7  -4    3.20    2.20
  10  -6   4   -0.20    1.20
 -10   6  -4   -0.50    1.90
  11  -5   4   -1.60    1.00
 -11   5  -4   -1.00    2.60
  12  -4   4   -0.30    1.50
  -8 -24   3    0.70    1.40
  -7 -23   3    1.40    1.30
  -6 -22   3    0.60    1.00
  -5 -21   3   -0.60    1.10
  -5 -21   3    1.10    1.00
   5  21  -3    2.60    1.60
  -4 -20   3   53.99    5.80
  -4 -20   3   58.29    6.10
   4  20  -3   64.79    6.60
  -3 -19   3    3.00    1.00
  -3 -19   3    1.40    1.00
   3  19  -3    2.30    1.40
  -2 -18   3    0.10    0.90
  -2 -18   3    1.30    0.90
   2  18  -3   -1.40    1.30
  -1 -17   3   18.10    2.20
   1  17  -3   18.90    3.10
   0 -16   3    0.60    0.80
   0 -16   3    0.10    0.40
   0  16  -3    1.70    1.40
   1 -15   3   12.90    1.80
   1 -15   3   15.80    1.70
  -1  15  -3   15.00    2.60
   2 -14   3   -0.10    0.50
   2 -14   3    0.40    0.70
  -2  14  -3   -3.10    1.10
   3 -13   3   -0.50    0.70
   3 -13   3    0.10    0.60
  -3  13  -3    0.30    1.20
   4 -12   3    1.00    0.80
   4 -12   3    1.70    0.80
  -4  12  -3    2.90    1.50
   5 -11   3    0.20    0.70
   5 -11   3    0.70    0.80
  -5  11  -3    0.30    1.40
   6 -10   3    1.50    0.80
   6 -10   3    1.50    0.80
  -6  10  -3    0.60    1.70
   7  -9   3   13.70    1.80
   7  -9   3   14.40    2.10
  -7   9  -3   11.70    2.90
   8  -8   3   -0.10    0.80
   8  -8   3    2.20    1.00
  -8   8  -3    1.60    1.80
   9  -7   3    1.90    1.10
  -9   7  -3    0.60    1.80
  10  -6   3    0.30    0.90
 -10   6  -3   -2.00    1.90
  11  -5   3    0.60    1.20
 -11   5  -3    1.40    2.20
  12  -4   3    1.30    1.40
 -12   4  -3    2.10    2.60
  -8 -24   2    2.20    1.70
  -7 -23   2   -0.50    1.20
  -6 -22   2    5.10    1.50
  -5 -21   2    0.10    1.00
  -5 -21   2    0.00    1.20
   5  21  -2   -0.50    1.60
  -4 -20   2   -0.90    1.00
  -4 -20   2    0.10    0.90
   4  20  -2   -1.50    1.10
  -3 -19   2   -1.50    0.80
  -3 -19   2    1.50    1.00
   3  19  -2   -1.10    1.20
  -2 -18   2   13.80    2.30
  -2 -18   2   19.00    2.20
   2  18  -2   16.20    2.80
  -1 -17   2    1.10    0.80
  -1 -17   2    0.00    0.60
   1  17  -2   -0.60    1.00
   0 -16   2   -0.40    0.50
   0 -16   2    2.10    0.80
   0  16  -2   -1.40    1.00
   1 -15   2    0.20    0.50
   1 -15   2   -1.00    0.70
  -1  15  -2   -1.80    1.00
   2 -14   2    8.10    1.20
   2 -14   2   10.70    1.40
  -2  14  -2    6.40    1.90
   3 -13   2    1.10    0.60
   3 -13   2    1.70    0.70
  -3  13  -2   -1.00    1.00
   4 -12   2   22.00    2.50
   4 -12   2   22.30    2.50
  -4  12  -2   21.70    3.40
   5 -11   2   17.40    2.40
   5 -11   2   23.50    2.30
  -5  11  -2   15.20    3.00
   6 -10   2   13.10    1.70
   6 -10   2   11.00    1.70
  -6  10  -2   12.30    2.70
   7  -9   2    6.40    1.40
   7  -9   2    7.00    1.20
  -7   9  -2    5.10    2.00
   8  -8   2    6.80    1.20
   8  -8   2    6.70    1.30
  -8   8  -2    4.60    2.00
   9  -7   2    1.40    1.00
  -9   7  -2    1.30    1.70
  10  -6   2    0.50    1.00
 -10   6  -2    0.10    1.40
  11  -5   2    1.20    1.20
 -11   5  -2   -0.70    1.90
  12  -4   2   -0.50    1.00
 -12   4  -2   -0.20    2.30
  13  -3   2    1.50    1.40
 -13   3  -2   -0.20    2.60
  -8 -24   1    0.30    1.50
  -7 -23   1    0.60    1.30
  -6 -22   1   -0.10    1.00
  -5 -21   1   -0.20    1.10
  -5 -21   1    0.30    1.20
  -4 -20   1    1.70    1.10
  -4 -20   1    2.20    1.10
   4  20  -1    2.60    1.40
  -3 -19   1   14.80    1.90
  -3 -19   1   11.30    2.10
   3  19  -1   12.50    2.30
  -2 -18   1   30.10    3.10
  -2 -18   1   26.90    3.20
  -2 -18   1   24.70    3.30
   2  18  -1   35.40    4.00
  -1 -17   1   13.00    1.70
  -1 -17   1   11.50    1.60
   1  17  -1    9.90    2.20
   0 -16   1    1.80    0.70
   0 -16   1   -0.20    0.70
   0  16  -1   -0.40    1.00
   1 -15   1    1.60    0.80
   1 -15   1    0.20    0.60
  -1  15  -1    0.90    1.10
   2 -14   1    1.60    0.70
   2 -14   1    2.30    0.80
  -2  14  -1   -0.80    1.20
   3 -13   1    6.60    1.10
   3 -13   1    5.70    1.10
  -3  13  -1    6.20    1.80
   4 -12   1   -0.30    0.70
   4 -12   1    0.90    0.70
  -4  12  -1   -1.90    1.10
   5 -11   1   18.50    2.40
   5 -11   1   26.20    2.50
  -5  11  -1   15.20    3.00
   6 -10   1   40.70    4.20
   6 -10   1   39.70    4.10
  -6  10  -1   38.50    5.10
   7  -9   1    6.50    1.10
   7  -9   1    7.00    1.30
  -7   9  -1    3.50    1.90
   8  -8   1   22.50    2.60
   8  -8   1   20.50    2.30
  -8   8  -1   13.00    3.00
   9  -7   1   -0.70    0.80
   9  -7   1    1.00    0.90
  -9   7  -1    1.70    1.40
  10  -6   1   -0.70    1.00
 -10   6  -1    0.50    1.40
  11  -5   1   -0.50    0.80
 -11   5  -1   -0.30    1.80
  12  -4   1   -0.90    1.10
 -12   4  -1    1.20    1.90
  13  -3   1    0.50    1.20
 -13   3  -1    0.40    2.20
  -8 -24   0   -1.20    1.60
  -7 -23   0   -0.80    1.40
  -6 -22   0    1.70    1.30
  -5 -21   0   10.20    1.80
  -4 -20   0   14.20    2.00
  -4 -20   0   14.90    2.30
   4  20   0   16.00    2.50
  -3 -19   0   19.60    2.40
  -3 -19   0   19.10    2.50
  -3 -19   0   18.50    2.30
   3  19   0   14.30    2.70
   3  19   0   20.00    2.90
  -2 -18   0   80.09    7.90
  -2 -18   0   80.19    7.70
  -2 -18   0   76.39    7.70
   2  18   0   87.09    8.20
   2  18   0   70.59    7.90
  -1 -17   0   11.00    1.60
  -1 -17   0   12.00    1.70
   1  17   0   13.40    2.20
   0 -16   0   23.40    2.60
   0 -16   0   22.30    2.60
   0  16   0   23.10    2.90
   0  16   0   28.80    3.50
   1 -15   0    9.90    1.50
   1 -15   0   10.10    1.50
  -1  15   0   11.00    1.70
  -1  15   0   11.90    2.20
   2 -14   0    0.60    0.60
   2 -14   0   -0.10    0.70
  -2  14   0    1.50    1.10
  -2  14   0   -0.10    0.70
   3 -13   0    3.60    0.80
   3 -13   0    2.90    0.80
  -3  13   0    0.40    0.90
  -3  13   0    1.40    1.30
   4 -12   0    2.10    0.80
   4 -12   0    1.20    0.80
  -4  12   0    1.10    1.30
  -4  12   0    1.40    1.00
   5 -11   0   22.00    2.40
   5 -11   0   19.50    2.30
  -5  11   0   12.70    2.80
  -5  11   0   18.60    2.50
   6 -10   0   40.30    3.50
   6 -10   0   29.20    3.40
  -6  10   0   31.50    3.70
  -6  10   0   21.70    4.00
   7  -9   0    3.30    1.00
   7  -9   0    3.80    0.90
  -7   9   0    1.80    1.40
   8  -8   0    3.30    1.10
   8  -8   0    5.60    1.00
  -8   8   0    3.50    1.60
   9  -7   0    4.40    1.30
   9  -7   0    6.60    1.10
  -9   7   0    5.00    1.80
  10  -6   0    2.40    1.10
 -10   6   0    0.70    1.40
  11  -5   0    0.00    1.00
 -11   5   0    0.50    1.40
  12  -4   0   -0.20    0.80
 -12   4   0   -0.70    1.70
  13  -3   0    0.00    1.20
 -13   3   0   -1.80    1.70
  14  -2   0   -0.40    1.30
 -14   2   0    0.60    2.10
  -8 -24  -1    1.20    1.80
  -7 -23  -1   -1.10    1.20
  -6 -22  -1    1.30    1.30
  -5 -21  -1    5.20    1.40
  -4 -20  -1   13.80    2.10
  -4 -20  -1   15.20    2.00
   4  20   1   12.20    2.30
   4  20   1   10.90    2.40
  -3 -19  -1   39.80    4.50
  -3 -19  -1   42.90    4.50
  -3 -19  -1   45.30    4.70
   3  19   1   37.30    4.90
   3  19   1   47.40    5.00
  -2 -18  -1    0.10    0.80
  -2 -18  -1    0.50    0.90
  -2 -18  -1    0.40    0.90
   2  18   1    2.40    1.40
   2  18   1    1.70    1.40
   2  18   1    2.00    1.10
  -1 -17  -1    1.60    0.80
  -1 -17  -1   -0.70    0.70
   1  17   1    1.10    1.10
   1  17   1    0.50    1.00
   1  17   1    1.10    1.10
   0 -16  -1    1.20    0.80
   0 -16  -1    0.20    0.60
   0  16   1   -0.70    0.90
   0  16   1   -1.60    0.90
   1 -15  -1   13.50    1.80
   1 -15  -1   10.60    1.60
  -1  15   1   12.50    1.90
  -1  15   1   11.10    2.10
   2 -14  -1    0.20    0.70
   2 -14  -1    0.10    0.70
  -2  14   1   -0.70    0.80
  -2  14   1    0.30    1.10
   3 -13  -1    0.90    0.60
   3 -13  -1   -0.30    0.60
  -3  13   1   -1.10    1.10
  -3  13   1   -0.90    0.90
   4 -12  -1   42.10    4.20
   4 -12  -1   42.60    4.20
  -4  12   1   41.80    4.80
  -4  12   1   35.70    4.40
   5 -11  -1   30.50    3.00
   5 -11  -1   27.40    3.10
  -5  11   1   24.40    3.20
  -5  11   1   27.10    3.80
   6 -10  -1    0.30    0.70
   6 -10  -1   -0.70    0.70
  -6  10   1    1.00    1.40
  -6  10   1    0.00    1.00
   7  -9  -1   54.29    5.10
   7  -9  -1   55.49    5.20
  -7   9   1   44.60    5.30
  -7   9   1   40.70    5.70
   8  -8  -1    9.90    1.40
   8  -8  -1    9.20    1.50
  -8   8   1    6.30    1.80
  -8   8   1    7.50    1.70
   9  -7  -1    1.80    0.90
   9  -7  -1    2.00    0.90
  -9   7   1    1.30    1.40
  10  -6  -1   -1.60    0.80
 -10   6   1    0.20    1.20
  11  -5  -1    0.30    0.90
 -11   5   1    1.60    1.60
  12  -4  -1   -0.70    0.90
 -12   4   1    0.90    1.70
  13  -3  -1    0.00    1.10
 -13   3   1    0.30    1.60
  14  -2  -1   -1.80    1.30
 -14   2   1    1.70    2.20
  -7 -23  -2    1.70    1.70
  -6 -22  -2    1.50    1.20
  -5 -21  -2    1.10    1.30
   5  21   2    0.30    2.40
  -4 -20  -2    1.40    1.20
  -4 -20  -2    3.30    1.30
   4  20   2   -0.30    1.50
  -3 -19  -2   21.80    2.70
  -3 -19  -2   20.60    2.60
   3  19   2   22.40    3.00
   3  19   2   16.00    2.80
   3  19   2   23.90    3.20
  -2 -18  -2    6.70    1.40
  -2 -18  -2    9.30    1.60
  -2 -18  -2   10.50    1.50
   2  18   2    9.50    1.80
   2  18   2    8.60    1.90
   2  18   2    4.60    1.80
  -1 -17  -2    2.60    1.00
  -1 -17  -2    4.90    1.10
  -1 -17  -2    2.80    1.10
   1  17   2    5.60    1.40
   1  17   2    5.10    1.60
   1  17   2    2.90    1.40
   0 -16  -2    1.30    0.80
   0 -16  -2    0.80    0.70
   0  16   2    2.10    1.20
   0  16   2    2.00    1.10
   0  16   2   -0.10    0.90
   1 -15  -2    3.00    0.90
   1 -15  -2    3.70    0.90
  -1  15   2    1.20    1.10
  -1  15   2    4.70    1.30
   2 -14  -2   56.79    5.60
   2 -14  -2   53.99    5.50
  -2  14   2   56.49    5.80
  -2  14   2   57.69    6.10
   3 -13  -2    6.70    1.10
   3 -13  -2    8.30    1.40
  -3  13   2    5.20    1.30
  -3  13   2    9.20    1.80
   4 -12  -2    9.40    1.40
   4 -12  -2    8.10    1.30
  -4  12   2    7.30    1.80
  -4  12   2    6.70    1.50
   5 -11  -2    1.50    0.90
   5 -11  -2   -0.90    0.60
  -5  11   2    1.10    1.10
  -5  11   2   -0.40    0.90
   6 -10  -2    8.40    1.40
   6 -10  -2    9.40    1.30
  -6  10   2    6.60    1.80
  -6  10   2    6.70    1.50
   7  -9  -2   24.30    2.60
   7  -9  -2   20.60    2.50
  -7   9   2   19.10    2.70
  -7   9   2   21.10    3.20
   8  -8  -2    8.80    1.60
   8  -8  -2   10.00    1.40
  -8   8   2   11.80    1.90
  -8   8   2    4.90    1.80
   9  -7  -2    1.60    0.90
   9  -7  -2    2.60    1.10
  -9   7   2    3.40    1.40
  -9   7   2    0.20    1.10
  10  -6  -2   -0.70    0.90
  10  -6  -2    0.70    0.90
 -10   6   2    0.00    1.10
 -10   6   2   -1.30    1.30
  11  -5  -2   -0.40    0.90
 -11   5   2    1.80    1.50
  12  -4  -2   -2.40    1.00
 -12   4   2    1.00    1.30
  13  -3  -2   -1.10    1.00
 -13   3   2   -0.80    1.50
  14  -2  -2    1.10    1.20
 -14   2   2    0.00    2.10
  -6 -22  -3    0.00    1.50
  -5 -21  -3    3.80    1.50
   5  21   3    3.30    2.00
  -4 -20  -3   67.09    6.40
   4  20   3   53.69    6.60
  -3 -19  -3    5.00    1.30
  -3 -19  -3    2.60    1.20
   3  19   3    2.70    1.40
   3  19   3    3.10    1.70
   3  19   3   10.30    2.10
  -2 -18  -3   11.20    1.90
  -2 -18  -3   13.00    1.90
  -2 -18  -3   14.20    1.90
   2  18   3   11.10    2.20
   2  18   3   14.40    2.10
   2  18   3   13.70    2.50
  -1 -17  -3    1.50    0.90
  -1 -17  -3    1.60    0.80
  -1 -17  -3    0.10    0.80
   1  17   3    2.00    1.40
   1  17   3    0.50    0.90
   1  17   3    3.00    1.60
   0 -16  -3    1.30    0.80
   0 -16  -3   -0.70    0.70
   0  16   3    0.90    1.20
   0  16   3    0.20    1.10
   0  16   3    0.40    0.80
   1 -15  -3   23.20    2.70
  -1  15   3   19.30    3.00
  -1  15   3   21.20    2.90
  -1  15   3   19.20    2.80
   2 -14  -3   26.90    3.10
  -2  14   3   32.80    3.70
  -2  14   3   25.80    3.40
   3 -13  -3    1.10    0.70
  -3  13   3    1.50    1.20
  -3  13   3    0.80    0.80
   4 -12  -3   15.70    2.00
  -4  12   3   11.10    2.20
  -4  12   3   12.90    2.10
   5 -11  -3   12.80    1.80
  -5  11   3   12.20    2.20
  -5  11   3    9.50    1.90
   6 -10  -3    1.10    0.80
  -6  10   3    1.20    1.10
  -6  10   3    0.00    0.90
   7  -9  -3    8.60    1.50
  -7   9   3    8.90    2.00
  -7   9   3    7.00    1.60
   8  -8  -3    2.00    1.00
  -8   8   3    3.90    1.40
  -8   8   3    1.50    1.20
   9  -7  -3    3.80    1.10
   9  -7  -3    1.90    1.10
  -9   7   3    7.30    1.60
  -9   7   3    2.80    1.40
  10  -6  -3    3.00    1.10
  10  -6  -3    3.50    1.30
 -10   6   3    3.00    1.60
 -10   6   3   -0.40    1.10
  11  -5  -3    0.20    1.10
 -11   5   3    2.00    1.40
  12  -4  -3   -1.10    1.10
 -12   4   3    0.00    1.20
  13  -3  -3    0.30    1.10
 -13   3   3    1.00    1.50
  14  -2  -3   -2.90    1.30
 -14   2   3    1.40    1.80
  15  -1  -3    1.40    1.70
 -15   1   3   -1.00    2.00
   6  22   4   -1.20    2.20
  -5 -21  -4   11.90    2.20
   5  21   4    9.70    2.50
  -4 -20  -4   -0.60    1.10
   4  20   4   -0.80    1.70
  -3 -19  -4    3.20    1.20
  -3 -19  -4    5.30    1.30
   3  19   4    0.50    1.50
   3  19   4    7.90    1.60
   3  19   4    0.70    2.00
  -2 -18  -4   10.30    1.60
  -2 -18  -4    8.20    1.60
   2  18   4    8.60    1.70
   2  18   4   11.90    2.50
   2  18   4    4.90    1.90
  -1 -17  -4    0.10    0.70
  -1 -17  -4    0.10    0.90
   1  17   4    1.10    1.20
   1  17   4   -0.80    0.80
   1  17   4    1.20    1.70
   0 -16  -4    4.70    1.20
   0  16   4    6.40    1.80
   0  16   4    6.40    1.70
   0  16   4    8.00    1.50
   1 -15  -4    6.80    1.30
  -1  15   4    8.40    1.80
  -1  15   4    6.50    1.50
  -1  15   4    4.80    1.60
   2 -14  -4    1.10    0.80
  -2  14   4    0.50    1.00
  -2  14   4    1.40    1.00
  -2  14   4    3.00    1.30
   3 -13  -4    0.40    0.80
  -3  13   4   -0.50    1.10
  -3  13   4    1.60    1.10
   4 -12  -4   33.00    3.30
  -4  12   4   26.80    3.50
  -4  12   4   27.70    3.80
   5 -11  -4   26.10    2.90
  -5  11   4   22.10    3.10
  -5  11   4   28.50    3.60
   6 -10  -4    2.50    0.90
  -6  10   4   -0.10    1.00
  -6  10   4    0.60    1.20
   7  -9  -4   11.70    1.80
  -7   9   4    8.30    2.00
  -7   9   4   12.30    2.00
   8  -8  -4    2.60    1.00
  -8   8   4   -0.20    1.00
  -8   8   4    1.10    1.30
   9  -7  -4    1.50    1.00
  -9   7   4    1.20    1.50
  -9   7   4    0.20    1.00
  10  -6  -4    1.50    1.10
 -10   6   4    1.80    1.20
 -10   6   4    2.10    1.60
  11  -5  -4   -0.30    1.00
 -11   5   4   -1.50    1.10
  12  -4  -4   -2.20    0.90
 -12   4   4   -1.70    1.00
  13  -3  -4    1.40    1.30
 -13   3   4    2.90    1.90
  14  -2  -4    0.80    1.50
 -14   2   4    3.00    2.00
  15  -1  -4   -0.40    1.70
 -15   1   4   -2.40    2.10
   6  22   5    5.50    2.80
   5  21   5   -0.10    2.10
   4  20   5   20.20    3.40
  -3 -19  -5   -0.20    1.30
  -3 -19  -5    0.00    1.00
   3  19   5    1.80    1.70
  -2 -18  -5   -0.50    0.90
   2  18   5   -0.30    1.30
   2  18   5    2.80    1.90
   2  18   5    2.30    1.20
  -1 -17  -5   11.40    1.70
  -1 -17  -5   11.80    2.00
   1  17   5   10.80    1.90
   1  17   5   10.80    2.30
   1  17   5   12.50    2.40
   0 -16  -5    4.00    1.20
   0  16   5    5.30    1.20
   0  16   5    3.40    1.50
   0  16   5    6.00    2.00
   1 -15  -5    0.30    0.60
  -1  15   5   -0.30    0.90
  -1  15   5    0.80    1.50
  -1  15   5    1.10    0.90
   2 -14  -5    5.90    1.20
  -2  14   5    2.50    1.20
  -2  14   5    2.20    1.40
  -2  14   5    3.10    1.40
   3 -13  -5    5.20    1.10
  -3  13   5    1.60    1.10
  -3  13   5    2.10    1.20
  -3  13   5    2.90    1.20
   4 -12  -5    2.70    0.90
  -4  12   5    1.80    1.20
  -4  12   5    3.70    1.30
   5 -11  -5    2.60    0.90
  -5  11   5    2.40    1.20
  -5  11   5    1.00    1.10
   6 -10  -5   -0.10    0.80
  -6  10   5    1.90    1.10
  -6  10   5    0.90    1.10
   7  -9  -5    2.80    1.00
  -7   9   5   -1.40    1.10
  -7   9   5    1.40    1.20
   8  -8  -5   13.20    2.10
  -8   8   5   15.00    2.40
  -8   8   5   15.00    2.30
   9  -7  -5   -1.10    0.80
  -9   7   5   -0.70    1.20
  -9   7   5   -1.00    1.20
  10  -6  -5    3.80    1.30
 -10   6   5    4.00    1.70
 -10   6   5    3.20    1.50
  11  -5  -5    1.70    1.20
 -11   5   5    1.20    1.40
 -11   5   5    2.00    2.00
  12  -4  -5    1.30    1.30
 -12   4   5    0.20    1.10
  13  -3  -5   -0.40    1.10
 -13   3   5   -0.10    1.40
  14  -2  -5    3.00    1.50
 -14   2   5    0.90    1.70
  15  -1  -5    0.40    1.70
 -15   1   5    3.80    2.20
   6  22   6   -0.10    2.60
   5  21   6    2.70    2.30
   4  20   6   -0.60    1.60
   3  19   6    6.80    2.20
   2  18   6    0.30    2.30
   2  18   6    2.20    1.60
  -1 -17  -6    9.40    1.50
   1  17   6    9.10    1.80
   1  17   6    1.90    1.50
   1  17   6    8.50    2.40
   0 -16  -6    5.10    1.40
   0 -16  -6    5.60    1.10
   0  16   6    2.30    1.60
   0  16   6    3.30    1.20
   0  16   6    4.80    1.80
   1 -15  -6    2.30    1.00
  -1  15   6   -1.30    1.10
  -1  15   6    1.40    0.90
  -1  15   6    2.20    1.50
   2 -14  -6    4.20    1.10
  -2  14   6    0.40    1.30
  -2  14   6    3.00    1.20
  -2  14   6    3.30    1.50
   3 -13  -6    2.00    0.90
  -3  13   6    2.10    1.30
  -3  13   6    2.20    1.30
  -3  13   6    2.20    1.20
   4 -12  -6    1.30    0.80
  -4  12   6    0.50    1.10
  -4  12   6    0.40    1.00
   5 -11  -6   79.29    7.60
  -5  11   6   77.49    7.90
  -5  11   6   70.49    7.60
   6 -10  -6   70.89    6.60
  -6  10   6   58.59    6.70
  -6  10   6   65.99    7.00
   7  -9  -6   24.80    3.00
  -7   9   6   24.20    3.10
  -7   9   6   21.50    3.30
   8  -8  -6   33.00    3.40
  -8   8   6   24.50    3.60
  -8   8   6   26.10    3.50
   9  -7  -6   -0.20    1.00
  -9   7   6   -1.50    0.90
  -9   7   6    2.00    1.40
  10  -6  -6   20.80    2.70
 -10   6   6   21.60    2.90
 -10   6   6   13.00    2.50
  11  -5  -6    0.00    1.10
 -11   5   6    1.20    1.20
 -11   5   6    2.50    1.70
  12  -4  -6    8.50    1.80
 -12   4   6    4.70    1.80
  13  -3  -6    0.10    1.40
 -13   3   6    0.50    1.40
  14  -2  -6    1.40    1.50
 -14   2   6    0.90    1.50
  15  -1  -6   -0.10    1.80
 -15   1   6    0.80    1.90
   5  21   7   -0.80    2.10
   4  20   7    2.20    2.00
   3  19   7    2.80    1.80
   2  18   7    3.90    2.80
   2  18   7    6.70    2.20
   1  17   7    2.50    2.30
   1  17   7    0.40    1.40
   0 -16  -7    4.90    1.50
   0  16   7    5.20    2.10
   0  16   7    2.20    1.60
   1 -15  -7   -0.80    0.70
  -1  15   7    1.20    1.50
  -1  15   7    2.10    1.30
   2 -14  -7    3.90    1.20
  -2  14   7    4.60    1.10
  -2  14   7    2.30    1.50
  -2  14   7    4.60    1.70
   3 -13  -7    5.30    1.30
  -3  13   7    5.60    1.60
  -3  13   7    6.30    1.80
  -3  13   7    4.60    1.40
   4 -12  -7   -0.60    0.80
  -4  12   7    2.10    1.20
  -4  12   7    1.50    1.30
  -4  12   7   -0.20    1.10
   5 -11  -7    3.90    1.10
  -5  11   7    4.30    1.40
  -5  11   7    4.70    1.50
   6 -10  -7  117.99   11.10
  -6  10   7  108.99   11.30
  -6  10   7  113.79   11.20
   7  -9  -7   73.69    7.30
  -7   9   7   74.49    7.60
  -7   9   7   68.39    7.40
   8  -8  -7   86.19    7.80
  -8   8   7   75.39    7.90
  -8   8   7   69.39    8.00
   9  -7  -7    0.40    1.20
  -9   7   7    0.10    1.30
  -9   7   7   -3.00    1.20
  10  -6  -7    0.10    1.00
 -10   6   7    0.60    1.10
 -10   6   7    1.10    1.40
  11  -5  -7    8.70    1.80
 -11   5   7    3.60    1.50
 -11   5   7    7.40    2.10
  12  -4  -7   -0.40    1.20
 -12   4   7   -0.20    1.30
  13  -3  -7    0.60    1.40
 -13   3   7   -2.20    1.20
  14  -2  -7   -0.80    1.60
 -14   2   7   -2.50    1.20
  15  -1  -7   -0.20    1.70
 -15   1   7   -0.70    1.60
   4  20   8   -1.10    2.10
   3  19   8    2.00    2.20
   2  18   8    0.10    1.50
   1  17   8    0.50    1.40
   1  17   8    2.00    2.50
   0 -16  -8   -1.20    1.10
   0  16   8    0.40    1.50
   0  16   8    1.00    1.80
   1 -15  -8    4.40    1.30
  -1  15   8    1.80    1.30
  -1  15   8    3.10    1.80
   2 -14  -8    6.20    1.40
  -2  14   8    6.00    1.80
  -2  14   8    7.50    2.00
   3 -13  -8    6.30    1.40
  -3  13   8    4.10    1.70
  -3  13   8    4.40    1.80
   4 -12  -8    1.90    1.00
  -4  12   8    2.80    1.30
  -4  12   8    1.30    1.40
  -4  12   8    1.70    1.50
   5 -11  -8    6.20    1.50
  -5  11   8    7.80    1.70
  -5  11   8    6.00    1.60
   6 -10  -8   11.70    2.00
  -6  10   8   15.50    2.40
  -6  10   8   13.50    2.10
   7  -9  -8   53.79    5.30
  -7   9   8   46.20    5.50
  -7   9   8   47.10    5.30
   8  -8  -8   40.80    4.10
  -8   8   8   32.00    4.20
  -8   8   8   34.60    4.50
   9  -7  -8   19.90    2.70
  -9   7   8   20.10    2.80
  -9   7   8   15.60    2.70
  10  -6  -8    1.70    1.20
 -10   6   8   -1.70    1.20
 -10   6   8    2.90    1.60
  11  -5  -8   -0.80    1.00
 -11   5   8    2.30    1.60
 -11   5   8   -0.30    1.10
  12  -4  -8   -1.20    1.10
 -12   4   8   -1.90    2.00
 -12   4   8    2.10    1.40
  13  -3  -8    0.90    1.30
 -13   3   8    1.40    1.40
  14  -2  -8   -0.70    1.60
 -14   2   8   -0.60    1.70
  15  -1  -8    3.50    2.20
 -15   1   8   -0.10    1.80
   3  19   9   -0.60    1.80
   2  18   9    0.40    1.90
   1  17   9    1.70    1.60
   1  17   9    0.20    2.70
   0 -16  -9   -0.80    1.30
   0  16   9   -0.50    1.50
   0  16   9    1.00    2.30
   1 -15  -9   -1.90    1.10
  -1  15   9    0.50    1.60
  -1  15   9    1.40    2.10
   2 -14  -9    3.10    1.20
  -2  14   9   -0.50    1.20
  -2  14   9    2.80    1.80
   3 -13  -9    2.50    1.20
  -3  13   9    8.90    2.00
  -3  13   9    5.90    2.00
   4 -12  -9    4.10    1.40
  -4  12   9    7.60    2.10
  -4  12   9    5.90    1.60
   5 -11  -9   -0.20    1.00
  -5  11   9    1.00    1.10
  -5  11   9   -0.90    1.70
   6 -10  -9    5.00    1.40
  -6  10   9    6.50    1.80
  -6  10   9    7.40    1.70
   7  -9  -9   37.40    4.40
  -7   9   9   42.10    4.70
  -7   9   9   39.10    4.60
   8  -8  -9   29.80    3.50
  -8   8   9   23.80    3.40
  -8   8   9   28.40    3.70
   9  -7  -9   11.10    2.00
  -9   7   9   12.90    2.20
  -9   7   9    9.60    2.10
  10  -6  -9   -0.10    1.10
 -10   6   9    2.80    1.50
 -10   6   9    1.60    1.20
  11  -5  -9    3.60    1.50
 -11   5   9    5.90    1.90
 -11   5   9    1.60    1.50
  12  -4  -9    0.20    1.30
 -12   4   9    0.00    2.00
 -12   4   9   -0.80    1.30
  13  -3  -9    0.40    1.60
 -13   3   9    0.50    1.50
  14  -2  -9    1.50    1.90
 -14   2   9    0.20    1.80
  15  -1  -9   -1.30    1.90
 -15   1   9    0.30    1.90
   3  19  10   -0.70    2.40
   2  18  10    2.90    2.10
   1  17  10    3.80    2.00
   1  17  10   -0.50    5.20
   0 -16 -10    0.50    1.50
   0  16  10    0.60    2.60
   0  16  10    0.70    1.70
   1 -15 -10   -0.80    1.30
  -1  15  10   -0.50    2.00
  -1  15  10   -3.10    1.30
   2 -14 -10    1.80    1.20
  -2  14  10   -0.30    1.60
  -2  14  10   -1.60    1.80
   3 -13 -10    9.30    1.90
  -3  13  10    8.30    2.40
  -3  13  10    8.30    2.20
   4 -12 -10   31.00    3.90
  -4  12  10   25.50    4.30
  -4  12  10   32.80    3.90
   5 -11 -10   33.30    4.60
  -5  11  10   34.90    5.30
  -5  11  10   48.70    4.70
   6 -10 -10    6.30    1.60
  -6  10  10    6.00    1.80
   7  -9 -10    0.90    1.10
  -7   9  10   -2.10    1.20
   8  -8 -10   -0.50    0.90
  -8   8  10    2.90    1.50
  -8   8  10   -1.40    1.30
   9  -7 -10    0.60    1.30
  -9   7  10    1.20    1.40
  -9   7  10    5.80    1.70
  10  -6 -10    1.50    1.30
 -10   6  10    2.60    1.60
 -10   6  10    1.70    1.60
  11  -5 -10    3.60    1.50
 -11   5  10    4.30    1.80
 -11   5  10    0.90    1.40
  12  -4 -10    2.00    1.50
 -12   4  10    1.00    1.90
 -12   4  10    0.20    1.30
  13  -3 -10    0.40    1.80
 -13   3  10    0.40    1.80
  14  -2 -10   -0.40    2.00
 -14   2  10    0.30    1.70
   1  17  11   -0.10    1.60
   0 -16 -11   -0.40    1.40
   0  16  11    1.20    1.70
   0  16  11   -2.50    2.70
   1 -15 -11    1.00    1.60
  -1  15  11    0.80    1.70
  -1  15  11   -0.70    2.30
   2 -14 -11   -0.90    1.20
  -2  14  11    0.40    1.90
  -2  14  11   -0.10    1.90
   3 -13 -11    2.30    1.30
  -3  13  11    1.50    1.80
  -3  13  11    2.50    1.90
   4 -12 -11   -0.10    1.00
  -4  12  11    2.10    1.80
  -4  12  11    3.00    1.80
   5 -11 -11    5.80    1.80
  -5  11  11    4.40    2.50
  -5  11  11    7.90    2.00
   6 -10 -11    0.70    1.20
  -6  10  11    1.50    1.30
   7  -9 -11    1.40    1.20
  -7   9  11   -2.30    1.30
   8  -8 -11    0.50    1.20
  -8   8  11   -0.20    1.50
   9  -7 -11    0.30    1.10
  -9   7  11    0.80    1.50
  10  -6 -11   -1.10    1.30
 -10   6  11   -0.80    1.40
 -10   6  11   -1.50    1.30
  11  -5 -11    0.00    1.40
 -11   5  11    1.80    1.80
 -11   5  11    0.50    1.50
  12  -4 -11   -0.50    1.40
 -12   4  11   -0.30    1.70
 -12   4  11   -0.20    2.20
  13  -3 -11   -0.10    1.70
 -13   3  11   -0.70    1.70
 -13   3  11   -0.40    2.60
  14  -2 -11   -0.20    2.10
 -14   2  11    4.90    2.30
   0 -16 -12   -3.10    1.80
   0  16  12    0.30    2.10
   0  16  12   -1.20    3.10
   1 -15 -12   -1.60    1.30
  -1  15  12    2.30    2.10
  -1  15  12    1.10    2.70
   2 -14 -12   -2.40    1.40
  -2  14  12    3.90    2.40
  -2  14  12   -0.40    2.20
   3 -13 -12    0.00    1.40
  -3  13  12    7.40    2.30
  -3  13  12   -1.30    2.10
   4 -12 -12    2.60    1.50
  -4  12  12   -2.50    2.00
  -4  12  12    1.70    1.90
   5 -11 -12   -2.70    1.20
  -5  11  12   -0.10    2.10
  -5  11  12   -1.30    1.60
   6 -10 -12   -1.10    1.20
  -6  10  12   -0.60    1.20
   7  -9 -12    0.70    1.30
  -7   9  12    1.70    1.70
   8  -8 -12    0.10    1.30
  -8   8  12   -2.50    1.50
   9  -7 -12    0.10    1.40
  -9   7  12   -1.10    1.30
  10  -6 -12    0.30    1.50
 -10   6  12    1.60    1.70
  11  -5 -12    1.90    1.80
 -11   5  12    4.00    2.00
  12  -4 -12    1.40    1.70
 -12   4  12    2.70    2.10
 -12   4  12    2.20    1.80
  13  -3 -12   -1.20    1.70
 -13   3  12   -2.20    1.70
 -13   3  12    0.10    2.70
   1 -15 -13    2.00    1.90
  -1  15  13    2.90    3.20
  -1  15  13    1.10    2.50
   2 -14 -13   -0.80    1.30
  -2  14  13    2.10    2.50
  -2  14  13   -0.20    2.00
   3 -13 -13    0.10    1.40
  -3  13  13   -1.70    2.00
  -3  13  13   -2.90    2.10
   4 -12 -13    2.80    1.70
  -4  12  13    1.70    2.10
  -4  12  13    3.20    2.70
   5 -11 -13    2.60    1.70
  -5  11  13   -2.00    1.80
  -5  11  13    4.00    2.80
   6 -10 -13    0.20    1.50
  -6  10  13   -1.70    2.50
  -6  10  13    0.20    1.80
   7  -9 -13   -0.60    1.50
  -7   9  13    0.20    1.80
   8  -8 -13    1.70    1.70
  -8   8  13    1.00    1.90
   9  -7 -13    1.60    1.50
  -9   7  13    0.10    1.70
  10  -6 -13    0.90    1.70
 -10   6  13    0.00    1.90
  11  -5 -13   -0.50    1.70
 -11   5  13   -5.50    1.80
  12  -4 -13    5.60    2.20
 -12   4  13    1.70    2.30
   3 -13 -14   -2.80    1.60
  -3  13  14   -0.30    2.70
  -3  13  14   -1.60    2.50
   4 -12 -14    2.80    1.80
  -4  12  14   -0.50    2.30
  -4  12  14   -4.60    2.60
   5 -11 -14   -0.50    1.70
  -5  11  14   -4.80    1.90
  -5  11  14    0.00    2.60
   6 -10 -14    0.50    1.80
  -6  10  14   -1.10    2.90
  -6  10  14   -0.60    2.00
   7  -9 -14   -1.70    1.50
  -7   9  14    5.50    2.00
   8  -8 -14    2.00    1.90
  -8   8  14    0.80    2.00
   9  -7 -14    4.40    2.10
  -9   7  14    3.60    2.20
  10  -6 -14   -1.10    1.90
 -10   6  14    4.40    2.30
  11  -5 -14    0.50    2.00
 -11   5  14   -1.90    2.20
  -6  10  15    4.50    3.80
  -6  10  15    0.50    2.30
   7  -9 -15    1.70    2.10
  -7   9  15    1.70    2.20
   8  -8 -15   -2.40    1.60
  -8   8  15    2.40    2.30
  -9   7  15   -3.20    2.20
  -4 -22  11    0.00    1.70
  -4 -22  11    0.40    1.50
  -3 -21  11   -0.10    1.60
  -3 -21  11   -0.40    1.70
   3  21 -11   -0.90    2.70
  -2 -20  11    0.80    1.70
  -1 -19  11    2.20    1.50
   0 -18  11   -0.50    1.40
   1 -17  11   -1.00    1.50
   2 -16  11    2.00    1.60
   3 -15  11    1.40    1.60
  -5 -23  10    1.20    1.70
  -5 -23  10    0.50    1.40
  -4 -22  10    1.50    1.50
  -4 -22  10   -0.90    1.30
   4  22 -10   -0.60    2.50
  -3 -21  10    0.80    1.40
  -3 -21  10    1.10    1.50
   3  21 -10    3.90    2.40
  -2 -20  10   -1.00    1.40
  -2 -20  10   -0.50    1.00
   2  20 -10    2.20    2.10
  -1 -19  10   -0.20    1.40
  -1 -19  10    0.40    1.20
   1  19 -10   -5.00    2.00
   0 -18  10    0.00    1.10
   1 -17  10    1.20    1.40
   2 -16  10   -1.30    1.30
   3 -15  10   -1.20    1.40
   4 -14  10   -0.60    1.40
   5 -13  10   -0.60    1.50
  -6 -24   9    1.50    1.70
  -6 -24   9    0.20    1.60
  -5 -23   9    1.70    1.50
  -5 -23   9    0.40    1.60
  -4 -22   9   -0.50    1.30
  -4 -22   9    1.70    1.40
   4  22  -9   -2.40    2.00
  -3 -21   9    2.30    1.40
  -3 -21   9    0.50    1.30
   3  21  -9   -0.20    2.00
  -2 -20   9   -1.90    1.20
  -2 -20   9    0.70    1.30
   2  20  -9   -0.20    2.10
  -1 -19   9    3.90    1.40
  -1 -19   9    1.70    1.30
   1  19  -9    0.90    2.10
   0 -18   9   -1.90    0.80
   0 -18   9    0.20    1.20
   0  18  -9   -0.60    2.00
   1 -17   9   -1.10    1.20
  -1  17  -9    0.20    2.10
   2 -16   9    0.40    1.20
  -2  16  -9    1.70    2.40
   3 -15   9    0.70    1.30
   4 -14   9    0.70    1.30
   5 -13   9    0.00    1.50
   6 -12   9    0.30    1.90
   6 -12   9    1.10    1.40
   7 -11   9    0.80    2.20
  -6 -24   8    1.10    1.70
  -6 -24   8   -0.70    1.50
  -5 -23   8    1.30    1.60
  -5 -23   8   -0.30    1.40
  -4 -22   8    2.70    1.40
  -4 -22   8    2.20    1.30
   4  22  -8   -3.40    2.30
  -3 -21   8    0.90    1.30
  -3 -21   8   -0.10    1.00
   3  21  -8    0.90    1.90
  -2 -20   8   -2.50    1.10
  -2 -20   8    1.80    1.30
   2  20  -8    2.90    2.20
  -1 -19   8   12.10    2.20
  -1 -19   8   19.60    2.40
   1  19  -8   12.90    2.90
   0 -18   8    2.40    1.20
   0 -18   8   -0.30    1.10
   0  18  -8    1.00    2.10
   1 -17   8    0.00    1.10
  -1  17  -8   -1.80    1.90
   2 -16   8    3.10    1.40
  -2  16  -8    6.10    2.40
   3 -15   8    0.60    1.20
  -3  15  -8    1.40    2.50
   4 -14   8   -0.90    1.10
  -4  14  -8    0.50    2.30
   5 -13   8    0.50    1.20
   5 -13   8    2.00    1.60
   6 -12   8    0.30    1.40
   6 -12   8   -1.40    1.50
   7 -11   8   -0.80    1.70
   8 -10   8    1.10    2.00
  -7 -25   7   -0.70    1.50
  -6 -24   7   -0.10    1.50
  -6 -24   7    1.60    1.50
  -5 -23   7   -1.40    1.30
  -5 -23   7    1.00    1.40
   5  23  -7    1.00    2.60
  -4 -22   7    2.70    1.40
  -4 -22   7    1.60    1.30
   4  22  -7    2.00    2.10
  -3 -21   7    7.40    1.70
  -3 -21   7    7.20    1.80
   3  21  -7    9.40    2.80
  -2 -20   7   -0.10    1.20
  -2 -20   7    0.70    1.00
   2  20  -7   -0.80    1.80
  -1 -19   7    1.60    1.00
  -1 -19   7    1.40    1.20
   1  19  -7    1.50    1.80
   0 -18   7    1.70    1.20
   0  18  -7    2.80    1.80
   1 -17   7   -1.50    1.00
  -1  17  -7   -0.90    1.80
   2 -16   7    4.60    1.40
  -2  16  -7    2.70    2.20
   3 -15   7    4.20    1.30
  -3  15  -7   -1.20    2.00
   4 -14   7    1.60    1.10
   4 -14   7    0.50    1.10
  -4  14  -7   -0.20    2.00
   5 -13   7    0.20    1.00
   5 -13   7    1.00    1.40
  -5  13  -7   -1.80    2.20
   6 -12   7   -0.30    1.10
   6 -12   7   -1.20    1.30
  -6  12  -7   -0.20    2.60
   7 -11   7   -0.30    1.20
   7 -11   7    3.20    1.60
   8 -10   7   -0.20    1.50
   9  -9   7    0.90    1.80
  -7 -25   6    1.40    1.50
  -6 -24   6   -0.80    1.20
  -6 -24   6    0.90    1.60
  -5 -23   6    6.00    1.60
  -5 -23   6    5.40    1.80
   5  23  -6    4.00    2.40
  -4 -22   6   -0.10    1.00
  -4 -22   6   -0.60    1.20
   4  22  -6   -2.60    1.60
  -3 -21   6    3.50    1.40
  -3 -21   6    7.30    1.70
   3  21  -6   10.40    2.80
  -2 -20   6    3.80    1.30
  -2 -20   6    3.60    1.40
   2  20  -6    2.80    2.20
  -1 -19   6   -0.80    0.80
  -1 -19   6   -0.60    0.90
   1  19  -6    1.00    1.60
   0 -18   6   -0.10    1.10
   0  18  -6   -0.20    1.70
   1 -17   6    9.30    1.70
  -1  17  -6   16.40    3.10
   2 -16   6    5.30    1.30
  -2  16  -6    1.00    2.00
   3 -15   6   -3.20    0.90
   3 -15   6   -0.40    0.90
  -3  15  -6   -0.60    1.90
   4 -14   6   -0.10    1.00
   4 -14   6   -0.30    1.00
  -4  14  -6    2.40    2.30
   5 -13   6   -0.40    0.90
   5 -13   6    0.20    1.20
  -5  13  -6    1.20    2.10
   6 -12   6    0.50    1.20
   6 -12   6    2.30    1.20
  -6  12  -6    4.70    2.60
   7 -11   6    1.20    1.10
   7 -11   6    0.40    1.20
  -7  11  -6   -0.80    2.40
   8 -10   6   -1.30    1.30
  -8  10  -6    0.30    3.20
   9  -9   6    1.60    1.40
  10  -8   6    1.30    1.80
  -7 -25   5    1.20    1.70
  -6 -24   5    1.70    1.30
  -6 -24   5    2.30    2.00
  -5 -23   5    3.70    1.60
  -5 -23   5    2.70    1.40
   5  23  -5    0.80    2.50
  -4 -22   5   -1.00    1.00
  -4 -22   5   -1.50    1.10
   4  22  -5   -2.40    1.70
  -3 -21   5   -0.90    1.00
  -3 -21   5    0.70    1.30
   3  21  -5    1.20    2.00
  -2 -20   5   42.70    5.30
  -2 -20   5   50.29    5.10
   2  20  -5   64.49    6.30
  -1 -19   5    0.30    1.10
   1  19  -5    0.90    1.70
   0 -18   5    2.50    1.20
   0  18  -5    2.20    1.90
   1 -17   5   11.70    1.80
  -1  17  -5   12.90    2.80
   2 -16   5    2.70    1.00
   2 -16   5    0.40    0.80
  -2  16  -5    1.50    1.80
   3 -15   5    9.00    1.50
   3 -15   5    8.60    1.60
  -3  15  -5    9.10    2.80
   4 -14   5   -0.50    0.80
   4 -14   5    1.30    1.00
  -4  14  -5    1.90    2.00
   5 -13   5    1.20    1.00
   5 -13   5    2.60    1.00
  -5  13  -5    1.40    2.10
   6 -12   5    0.60    1.10
   6 -12   5    0.80    0.90
  -6  12  -5   -0.30    2.20
   7 -11   5    2.80    1.20
   7 -11   5   -0.10    1.00
  -7  11  -5    0.70    2.40
   8 -10   5    1.10    1.20
  -8  10  -5    2.60    2.70
   9  -9   5    2.50    1.50
  -9   9  -5    2.30    2.70
  10  -8   5   -1.50    1.30
  11  -7   5    0.30    1.60
  -8 -26   4   -0.60    1.50
  -7 -25   4    1.00    1.50
  -6 -24   4    0.70    1.30
  -5 -23   4    1.90    1.50
  -5 -23   4    0.00    1.30
   5  23  -4    0.30    2.20
  -4 -22   4    1.70    1.10
  -4 -22   4    3.40    1.30
   4  22  -4    2.80    2.20
  -3 -21   4   -2.30    1.10
  -3 -21   4    0.50    1.00
   3  21  -4    1.60    1.70
  -2 -20   4    1.50    1.10
  -2 -20   4    0.60    1.00
   2  20  -4    1.10    1.80
  -1 -19   4    3.30    1.20
   1  19  -4    5.80    2.00
   0 -18   4    5.70    1.30
   0  18  -4    8.80    2.30
   1 -17   4    0.00    0.70
   1 -17   4   -2.20    0.80
  -1  17  -4    0.70    1.70
   2 -16   4    3.60    1.00
   2 -16   4    4.80    1.20
  -2  16  -4    6.30    2.10
   3 -15   4    1.10    0.80
   3 -15   4    2.50    0.90
  -3  15  -4    2.50    1.70
   4 -14   4    0.30    0.70
   4 -14   4   -0.50    0.70
  -4  14  -4    1.20    1.60
   5 -13   4    2.10    1.00
   5 -13   4    4.10    1.10
  -5  13  -4    5.20    2.30
   6 -12   4    1.70    1.10
   6 -12   4   -0.60    0.90
  -6  12  -4   -0.60    2.00
   7 -11   4    3.70    1.30
   7 -11   4    1.90    1.10
  -7  11  -4    4.30    2.40
   8 -10   4    3.60    1.10
   8 -10   4    3.20    1.20
  -8  10  -4    1.60    2.00
   9  -9   4   -0.80    1.00
  -9   9  -4    1.90    2.40
  10  -8   4    1.10    1.40
 -10   8  -4    3.70    2.70
  11  -7   4   -1.00    1.10
 -11   7  -4    4.10    3.00
  -8 -26   3    0.80    1.60
  -7 -25   3    0.30    1.40
  -6 -24   3    1.40    1.50
  -5 -23   3   -0.20    1.10
  -5 -23   3    0.80    1.30
   5  23  -3   -0.20    1.60
  -4 -22   3   -0.90    1.10
  -4 -22   3    0.20    1.20
   4  22  -3    0.00    1.80
  -3 -21   3   -0.50    1.00
  -3 -21   3   -3.50    0.90
   3  21  -3    1.80    1.70
  -2 -20   3    2.70    1.20
  -2 -20   3    5.90    1.40
   2  20  -3    6.30    2.00
  -1 -19   3   18.30    2.30
   1  19  -3   17.20    3.10
   0 -18   3    9.50    1.60
   0  18  -3   10.00    2.50
   1 -17   3    2.20    0.70
   1 -17   3    1.20    1.00
  -1  17  -3    1.60    1.60
   2 -16   3    5.70    1.10
   2 -16   3    2.10    0.80
  -2  16  -3    7.00    2.10
   3 -15   3    1.40    0.90
   3 -15   3   -0.80    0.70
  -3  15  -3    1.80    1.50
   4 -14   3   -0.70    0.80
   4 -14   3   -0.60    0.80
  -4  14  -3    1.60    1.70
   5 -13   3    1.00    1.00
   5 -13   3    3.70    1.20
  -5  13  -3   -0.30    1.80
   6 -12   3    3.20    1.00
   6 -12   3    0.80    1.00
  -6  12  -3    1.70    1.70
   7 -11   3    2.90    1.10
   7 -11   3    2.70    1.10
  -7  11  -3    3.40    2.20
   8 -10   3    3.30    1.30
   8 -10   3    6.80    1.30
  -8  10  -3    5.90    2.60
   9  -9   3   -2.00    1.00
  -9   9  -3    0.60    2.10
  10  -8   3    1.70    1.20
 -10   8  -3    3.40    2.10
  11  -7   3    0.40    1.30
 -11   7  -3   -0.20    2.00
  12  -6   3    1.70    1.50
 -12   6  -3    0.10    2.80
  -8 -26   2    0.60    1.50
  -7 -25   2   -0.10    1.40
  -6 -24   2    3.80    1.60
  -5 -23   2    6.10    1.60
  -5 -23   2    4.20    1.40
   5  23  -2    1.80    2.10
  -4 -22   2    0.10    1.00
  -4 -22   2    1.70    1.20
   4  22  -2    1.50    1.60
  -3 -21   2   10.40    1.80
  -3 -21   2   11.80    2.10
   3  21  -2   13.40    2.60
  -2 -20   2   19.60    3.00
  -2 -20   2   25.00    2.90
   2  20  -2   28.30    3.80
  -1 -19   2   36.40    4.10
   1  19  -2   45.00    5.20
   0 -18   2   62.69    6.30
   0 -18   2   61.99    6.20
   0  18  -2   68.39    7.20
   1 -17   2    6.40    1.20
   1 -17   2    4.10    1.00
  -1  17  -2    8.60    2.10
   2 -16   2    1.40    0.70
   2 -16   2    0.30    0.70
  -2  16  -2    0.20    1.40
   3 -15   2    3.00    1.00
   3 -15   2    4.70    1.00
  -3  15  -2    3.10    1.60
   4 -14   2    4.70    1.00
   4 -14   2    1.90    0.90
  -4  14  -2    3.80    1.70
   5 -13   2   -0.40    0.80
   5 -13   2   -0.60    0.80
  -5  13  -2   -0.90    1.30
   6 -12   2    0.50    0.90
   6 -12   2   -0.80    0.60
  -6  12  -2    0.40    1.70
   7 -11   2   -0.30    0.90
   7 -11   2    0.90    0.80
  -7  11  -2    0.20    1.80
   8 -10   2    5.50    1.20
   8 -10   2    4.90    1.30
  -8  10  -2    2.60    2.00
   9  -9   2    1.60    1.00
  -9   9  -2    4.80    2.30
  10  -8   2    2.90    1.30
 -10   8  -2    0.00    1.70
  11  -7   2    0.40    1.20
 -11   7  -2   -0.70    1.80
  12  -6   2    0.60    1.30
 -12   6  -2    0.10    2.30
  13  -5   2    1.90    1.50
 -13   5  -2   -0.20    2.80
  -7 -25   1    0.20    1.60
  -6 -24   1   -0.70    1.40
  -5 -23   1    0.70    1.10
  -4 -22   1   11.50    1.90
  -4 -22   1    8.10    1.90
   4  22  -1   15.30    2.60
  -3 -21   1    0.50    1.20
  -3 -21   1    4.30    1.30
   3  21  -1    3.60    1.70
  -2 -20   1   33.90    4.20
  -2 -20   1   36.40    3.90
   2  20  -1   32.00    4.60
  -1 -19   1   37.40    4.30
  -1 -19   1   42.60    4.30
   1  19  -1   48.60    5.50
   0 -18   1    6.30    1.30
   0 -18   1    7.40    1.30
   0  18  -1    6.40    1.90
   1 -17   1   -1.20    0.80
   1 -17   1   -0.20    0.80
  -1  17  -1   -0.20    1.30
   2 -16   1    0.20    0.80
   2 -16   1   -2.20    0.70
  -2  16  -1   -0.20    1.20
   3 -15   1    0.10    0.80
   3 -15   1    0.30    0.60
  -3  15  -1    0.70    1.60
   4 -14   1    1.50    0.90
   4 -14   1    1.70    0.80
  -4  14  -1    2.40    1.60
   5 -13   1    1.60    0.90
   5 -13   1    1.80    0.90
  -5  13  -1    2.90    1.60
   6 -12   1    2.10    0.90
   6 -12   1    2.60    1.00
  -6  12  -1    1.70    1.50
   7 -11   1    3.40    1.10
   7 -11   1    5.10    1.10
  -7  11  -1    4.20    2.00
   8 -10   1    4.60    1.20
   8 -10   1    5.20    1.20
  -8  10  -1    5.50    2.00
   9  -9   1    9.60    1.50
   9  -9   1    8.10    1.70
  -9   9  -1    7.40    2.40
  10  -8   1    3.10    1.40
 -10   8  -1    3.00    1.90
  11  -7   1    0.30    1.00
 -11   7  -1   -0.30    1.60
  12  -6   1    0.00    1.00
 -12   6  -1   -1.10    2.00
  13  -5   1    1.10    1.40
 -13   5  -1    2.80    2.30
  -7 -25   0    0.80    1.40
  -6 -24   0   -0.50    1.30
  -5 -23   0    2.00    1.30
  -4 -22   0    6.70    1.60
  -4 -22   0    5.30    1.50
   4  22   0    7.10    2.00
  -3 -21   0    0.20    1.00
  -3 -21   0   -0.30    1.20
   3  21   0    1.10    1.30
  -2 -20   0   22.30    2.80
  -2 -20   0   18.00    2.50
  -2 -20   0   19.40    2.50
   2  20   0   17.30    3.00
   2  20   0   19.20    3.20
  -1 -19   0   10.10    1.70
  -1 -19   0    9.40    1.70
   1  19   0   10.00    2.30
   0 -18   0   15.20    2.00
   0 -18   0   14.60    2.10
   0  18   0   19.50    2.90
   1 -17   0   13.30    1.90
   1 -17   0   11.20    1.80
  -1  17   0   15.00    2.60
  -1  17   0   12.20    2.10
   2 -16   0    3.70    1.00
   2 -16   0    2.40    0.90
  -2  16   0    1.70    1.60
  -2  16   0    2.80    1.20
   3 -15   0    1.30    0.80
   3 -15   0    1.70    0.80
  -3  15   0    0.80    1.40
  -3  15   0    0.60    1.10
   4 -14   0   16.90    2.00
   4 -14   0   14.50    2.00
  -4  14   0   11.20    2.10
  -4  14   0   15.10    2.90
   5 -13   0    2.90    0.90
   5 -13   0    1.20    0.80
  -5  13   0    0.60    1.40
  -5  13   0   -1.40    1.00
   6 -12   0    6.30    1.20
   6 -12   0    5.20    1.20
  -6  12   0    4.30    1.80
  -6  12   0    5.20    1.50
   7 -11   0    9.30    1.40
   7 -11   0    4.80    1.30
  -7  11   0    4.90    1.90
   8 -10   0    1.10    0.90
   8 -10   0    1.00    0.90
  -8  10   0    1.80    1.50
   9  -9   0   12.20    1.70
   9  -9   0   10.60    2.00
  -9   9   0    9.40    2.40
  10  -8   0   -1.20    1.10
 -10   8   0   -1.30    1.60
  11  -7   0    3.10    1.20
 -11   7   0    1.60    1.80
  12  -6   0    0.20    1.10
 -12   6   0    3.10    1.90
  13  -5   0   -0.50    1.20
 -13   5   0   -1.50    1.80
  14  -4   0   -0.60    1.30
 -14   4   0   -1.60    2.30
  -7 -25  -1   -0.30    1.40
  -6 -24  -1   -0.70    1.20
  -5 -23  -1    0.00    1.10
  -4 -22  -1    0.50    1.20
  -4 -22  -1    1.80    1.30
   4  22   1    1.40    1.60
  -3 -21  -1   -1.40    1.20
  -3 -21  -1    1.60    1.30
  -3 -21  -1    0.80    1.20
   3  21   1    5.20    1.80
  -2 -20  -1  171.68   15.70
  -2 -20  -1  172.68   15.50
  -2 -20  -1  150.48   15.50
   2  20   1  155.88   15.80
  -1 -19  -1    3.40    1.20
  -1 -19  -1    3.60    1.30
   1  19   1    3.80    1.90
   1  19   1    5.40    1.80
   1  19   1    0.90    1.80
   0 -18  -1    7.90    1.40
   0 -18  -1    8.30    1.30
   0  18   1    6.80    1.90
   0  18   1    1.20    1.50
   1 -17  -1   14.60    1.90
   1 -17  -1    8.60    1.60
  -1  17   1   10.20    2.30
  -1  17   1   10.80    1.90
   2 -16  -1    0.00    0.70
   2 -16  -1   -0.60    0.60
  -2  16   1    1.90    1.00
  -2  16   1    1.00    1.10
   3 -15  -1    3.70    1.00
   3 -15  -1    7.30    1.20
  -3  15   1    3.10    1.50
  -3  15   1    2.60    1.20
   4 -14  -1    9.10    1.50
   4 -14  -1    7.40    1.30
  -4  14   1    9.00    1.60
  -4  14   1    5.70    1.80
   5 -13  -1    4.30    1.10
   5 -13  -1    1.80    0.90
  -5  13   1    0.90    1.30
  -5  13   1    1.80    1.10
   6 -12  -1    6.00    1.30
   6 -12  -1    5.20    1.20
  -6  12   1    7.30    1.50
  -6  12   1    6.50    1.80
   7 -11  -1    4.90    1.30
   7 -11  -1    5.50    1.20
  -7  11   1    8.90    1.60
  -7  11   1    3.80    1.80
   8 -10  -1    2.60    1.10
   8 -10  -1    1.70    1.00
  -8  10   1    1.90    1.40
  -8  10   1    2.60    1.50
   9  -9  -1    0.90    1.10
   9  -9  -1    1.80    1.10
  -9   9   1    0.70    1.40
  10  -8  -1    6.90    1.60
  10  -8  -1    6.90    1.60
 -10   8   1    4.20    1.90
  11  -7  -1    0.30    1.20
 -11   7   1   -1.70    1.50
  12  -6  -1    1.40    1.30
 -12   6   1   -0.30    1.60
  13  -5  -1    1.70    1.30
 -13   5   1    0.00    1.80
  14  -4  -1   -0.90    1.40
 -14   4   1   -1.60    2.10
  -7 -25  -2   -2.30    1.70
  -6 -24  -2   -0.10    1.50
  -5 -23  -2    2.20    1.40
  -4 -22  -2    0.30    1.20
  -4 -22  -2    0.90    1.50
   4  22   2    1.60    1.60
  -3 -21  -2   68.19    6.50
  -3 -21  -2   62.79    6.60
  -3 -21  -2   57.49    6.50
   3  21   2   73.39    7.00
   3  21   2   44.80    6.80
   3  21   2   76.29    7.20
  -2 -20  -2    1.00    1.20
  -2 -20  -2   -2.40    1.10
  -2 -20  -2    1.30    1.20
   2  20   2    1.30    1.80
   2  20   2    1.40    1.60
   2  20   2   -2.80    1.80
  -1 -19  -2    4.40    1.20
  -1 -19  -2    4.30    1.10
  -1 -19  -2    2.40    1.20
   1  19   2    3.00    1.30
   1  19   2    0.40    1.40
   1  19   2    6.40    1.80
   0 -18  -2   54.19    5.80
   0 -18  -2   58.59    5.90
   0  18   2   57.19    6.20
   0  18   2   58.49    6.30
   0  18   2   62.69    6.20
   1 -17  -2    0.40    0.80
   1 -17  -2    0.10    0.70
  -1  17   2    0.30    1.10
  -1  17   2   -0.60    1.20
   2 -16  -2    0.40    0.80
   2 -16  -2   -0.40    0.80
  -2  16   2    1.30    1.30
  -2  16   2    0.80    1.10
   3 -15  -2   10.50    1.50
   3 -15  -2    7.20    1.30
  -3  15   2   10.10    2.10
  -3  15   2    3.10    1.40
   4 -14  -2    4.20    1.00
   4 -14  -2    6.80    1.30
  -4  14   2    6.80    1.80
  -4  14   2    4.40    1.30
   5 -13  -2    1.70    0.80
   5 -13  -2    4.00    1.10
  -5  13   2    4.20    1.30
  -5  13   2    1.50    1.40
   6 -12  -2   18.60    2.10
   6 -12  -2   12.60    2.00
  -6  12   2   13.30    2.20
  -6  12   2   11.60    2.60
   7 -11  -2   22.10    2.70
   7 -11  -2   24.70    2.60
  -7  11   2   16.60    3.20
  -7  11   2   18.50    2.80
   8 -10  -2    1.20    1.00
   8 -10  -2    2.60    1.10
  -8  10   2    0.80    1.20
  -8  10   2    1.90    1.40
   9  -9  -2    9.30    1.80
   9  -9  -2    8.60    1.60
  -9   9   2    8.40    2.20
  -9   9   2    7.50    1.90
  10  -8  -2    0.60    1.00
  10  -8  -2    0.70    1.10
 -10   8   2    2.20    1.50
 -10   8   2    0.80    1.40
  11  -7  -2    3.10    1.20
 -11   7   2    1.40    1.70
  12  -6  -2   -1.50    1.10
 -12   6   2    1.80    1.60
  13  -5  -2    1.90    1.40
 -13   5   2    1.50    1.80
  14  -4  -2   -0.80    1.40
 -14   4   2   -0.90    2.10
  -6 -24  -3    2.40    1.80
  -5 -23  -3    0.70    1.40
  -4 -22  -3    8.10    1.80
   4  22   3    3.90    2.10
  -3 -21  -3    3.10    1.40
  -3 -21  -3    1.90    1.50
  -3 -21  -3    1.30    1.50
   3  21   3    1.80    1.90
   3  21   3    1.10    1.50
   3  21   3    6.40    2.40
  -2 -20  -3   77.79    8.60
  -2 -20  -3   84.39    8.50
  -2 -20  -3   97.19    8.70
   2  20   3   88.29    8.90
   2  20   3  109.29    9.30
   2  20   3   70.39    8.90
  -1 -19  -3    5.90    1.60
  -1 -19  -3    9.60    1.60
  -1 -19  -3    6.80    1.60
   1  19   3    8.80    2.40
   1  19   3   11.40    2.20
   1  19   3    7.70    1.70
   0 -18  -3   13.40    1.80
   0 -18  -3    8.10    1.60
   0  18   3    8.40    2.00
   0  18   3   10.20    2.10
   0  18   3    7.00    1.90
   1 -17  -3   19.40    2.30
   1 -17  -3   15.70    2.40
  -1  17   3   19.00    2.80
  -1  17   3   20.20    3.10
  -1  17   3   18.90    2.80
   2 -16  -3    6.60    1.20
   2 -16  -3    7.90    1.40
  -2  16   3    4.40    1.50
  -2  16   3    6.40    1.80
   3 -15  -3   10.00    1.50
  -3  15   3    5.00    1.60
  -3  15   3    6.80    1.90
   4 -14  -3    6.20    1.30
  -4  14   3    5.50    1.50
  -4  14   3    5.10    1.70
   5 -13  -3    1.20    0.90
  -5  13   3    0.70    1.20
  -5  13   3    1.20    1.10
   6 -12  -3   26.90    3.10
  -6  12   3   24.10    3.20
  -6  12   3   24.70    3.70
   7 -11  -3   12.30    1.90
   7 -11  -3   15.00    1.90
  -7  11   3    9.40    2.00
  -7  11   3   12.10    2.40
   8 -10  -3    3.60    1.20
   8 -10  -3    6.80    1.40
  -8  10   3    2.30    1.40
  -8  10   3    2.50    1.60
   9  -9  -3    4.20    1.30
   9  -9  -3    2.90    1.30
  -9   9   3    2.40    1.50
  -9   9   3    2.10    1.70
  10  -8  -3   18.70    2.10
  10  -8  -3   12.50    2.00
 -10   8   3    8.40    2.30
 -10   8   3   11.50    2.40
  11  -7  -3    1.60    1.10
 -11   7   3    1.30    1.40
  12  -6  -3    1.90    1.20
 -12   6   3   -1.60    1.50
  13  -5  -3    0.60    1.40
 -13   5   3   -1.70    1.70
  14  -4  -3    1.00    1.30
 -14   4   3   -1.50    1.70
  15  -3  -3   -1.60    1.30
  -4 -22  -4    2.90    1.40
   4  22   4   -2.30    2.00
  -3 -21  -4   39.90    4.20
  -3 -21  -4   36.00    4.20
   3  21   4   37.70    4.50
   3  21   4   31.30    4.80
  -2 -20  -4    0.40    1.10
  -2 -20  -4    1.70    1.30
  -2 -20  -4    0.00    1.20
   2  20   4   -0.20    1.20
   2  20   4   -1.50    1.50
   2  20   4   -1.90    2.10
  -1 -19  -4   33.60    4.20
  -1 -19  -4   38.10    4.00
  -1 -19  -4   42.30    4.00
   1  19   4   22.50    4.30
   1  19   4   34.40    4.70
   1  19   4   37.40    4.20
   0 -18  -4    4.80    1.30
   0  18   4    4.50    1.40
   0  18   4    4.90    1.80
   0  18   4    4.30    1.90
   1 -17  -4   26.20    3.10
  -1  17   4   20.30    3.30
  -1  17   4   20.90    3.40
  -1  17   4   30.90    3.50
   2 -16  -4    4.00    1.10
  -2  16   4    3.10    1.50
  -2  16   4    4.00    1.40
  -2  16   4    1.10    1.40
   3 -15  -4    9.40    1.60
  -3  15   4    8.80    2.00
  -3  15   4    6.10    1.80
   4 -14  -4    7.30    1.40
  -4  14   4    7.00    1.70
  -4  14   4    8.70    2.00
   5 -13  -4    2.50    0.90
  -5  13   4   -2.20    1.00
  -5  13   4   -0.10    1.10
   6 -12  -4   -0.50    0.80
  -6  12   4   -1.60    1.20
  -6  12   4    2.30    1.30
   7 -11  -4   46.80    5.00
  -7  11   4   47.50    5.20
  -7  11   4   44.90    5.70
   8 -10  -4   41.80    4.40
  -8  10   4   36.60    4.90
  -8  10   4   39.70    4.70
   9  -9  -4   41.50    4.10
  -9   9   4   27.40    4.40
  -9   9   4   33.40    4.30
  10  -8  -4   12.30    2.00
 -10   8   4    6.90    2.10
 -10   8   4    6.70    1.90
  11  -7  -4    2.80    1.30
  11  -7  -4    0.90    1.50
 -11   7   4    1.50    1.40
 -11   7   4    1.10    1.90
  12  -6  -4    2.50    1.40
 -12   6   4    2.00    1.50
  13  -5  -4    2.00    1.50
 -13   5   4    2.00    1.70
  14  -4  -4    2.20    1.70
 -14   4   4    3.70    2.30
  15  -3  -4   -2.20    1.60
 -15   3   4   -0.70    1.80
   5  23   5    1.00    2.50
   4  22   5    1.00    2.00
   3  21   5    4.10    2.00
  -2 -20  -5   11.20    2.20
  -2 -20  -5   14.00    2.00
  -2 -20  -5   11.30    2.10
   2  20   5   13.90    3.20
   2  20   5    8.50    2.50
   2  20   5   12.40    2.10
  -1 -19  -5    9.90    2.00
  -1 -19  -5   13.60    1.90
   1  19   5    9.90    2.00
   1  19   5    6.10    2.20
   1  19   5   12.40    2.70
   0 -18  -5    2.30    1.10
   0  18   5    8.20    2.30
   0  18   5    3.40    1.30
   0  18   5    0.10    1.40
   1 -17  -5    0.90    0.80
  -1  17   5    0.90    1.10
  -1  17   5    2.60    1.70
  -1  17   5    0.30    1.40
   2 -16  -5   13.90    2.00
  -2  16   5   12.30    2.10
  -2  16   5    8.30    2.10
  -2  16   5   10.40    2.20
   3 -15  -5    3.10    1.00
  -3  15   5    0.80    1.20
  -3  15   5    0.50    1.30
   4 -14  -5    0.30    0.80
  -4  14   5    0.60    1.20
  -4  14   5    2.50    1.30
   5 -13  -5   11.50    1.80
  -5  13   5    8.90    2.20
  -5  13   5   12.40    2.10
   6 -12  -5    1.20    0.90
  -6  12   5    0.00    1.20
  -6  12   5   -0.60    1.00
   7 -11  -5    0.70    1.00
  -7  11   5    3.40    1.50
  -7  11   5    1.60    1.30
   8 -10  -5   52.39    5.20
  -8  10   5   39.70    5.60
  -8  10   5   51.49    5.50
   9  -9  -5   95.39    8.40
  -9   9   5   71.99    8.70
  -9   9   5   79.49    8.50
  10  -8  -5   28.60    3.50
 -10   8   5   22.70    3.70
 -10   8   5   30.10    3.80
  11  -7  -5    1.70    1.10
 -11   7   5    1.20    1.30
 -11   7   5   -0.50    1.90
  12  -6  -5   -1.30    1.30
 -12   6   5   -1.90    1.10
  13  -5  -5    1.40    1.50
 -13   5   5    1.30    1.50
  14  -4  -5    0.40    1.60
 -14   4   5   -0.70    1.60
  15  -3  -5    3.40    1.90
 -15   3   5   -0.20    2.00
   5  23   6   -0.80    2.40
   4  22   6    2.30    2.40
   3  21   6    1.30    2.00
   2  20   6    4.20    2.00
   2  20   6    4.20    2.90
  -1 -19  -6   16.90    2.30
  -1 -19  -6   10.90    2.20
   1  19   6   10.50    2.50
   1  19   6    7.50    2.80
   0 -18  -6    0.30    0.90
   0 -18  -6    1.60    1.00
   0  18   6   -0.60    1.10
   0  18   6    1.30    2.10
   0  18   6    0.00    1.50
   1 -17  -6   -0.60    0.80
  -1  17   6    0.10    1.70
  -1  17   6   -0.90    1.10
  -1  17   6    1.10    1.40
   2 -16  -6   -0.30    0.90
  -2  16   6    0.40    1.40
  -2  16   6   -1.30    1.00
  -2  16   6    1.40    1.50
   3 -15  -6   -0.20    0.80
  -3  15   6    3.20    1.50
  -3  15   6   -1.10    1.30
  -3  15   6    0.60    1.10
   4 -14  -6   13.10    2.00
  -4  14   6   13.10    2.10
  -4  14   6    9.80    2.10
   5 -13  -6    2.40    1.10
  -5  13   6    6.10    1.40
  -5  13   6    2.20    1.50
   6 -12  -6    2.80    1.10
  -6  12   6    1.20    1.30
  -6  12   6   -0.50    1.40
   7 -11  -6   12.90    2.10
  -7  11   6   11.50    2.30
  -7  11   6   17.00    2.80
   8 -10  -6   24.20    3.20
  -8  10   6   24.10    3.50
  -8  10   6   23.40    3.30
   9  -9  -6   53.49    5.30
  -9   9   6   47.10    5.60
  -9   9   6   45.10    5.80
  10  -8  -6   11.90    2.00
 -10   8   6   14.30    2.60
 -10   8   6    7.40    2.00
  11  -7  -6    6.30    1.70
 -11   7   6    9.00    2.40
 -11   7   6    5.50    1.90
  12  -6  -6    1.50    1.50
 -12   6   6    1.90    1.60
  13  -5  -6   -2.10    1.30
 -13   5   6   -1.10    1.30
  14  -4  -6    0.50    1.50
 -14   4   6    1.60    1.80
  15  -3  -6   -0.70    1.50
 -15   3   6    0.50    1.80
   4  22   7    0.40    2.40
   3  21   7    2.00    2.10
   2  20   7   -1.20    1.70
  -1 -19  -7    4.00    1.70
   1  19   7    8.10    2.20
   1  19   7    9.40    3.00
   0 -18  -7    3.60    1.30
   0  18   7   -0.90    1.40
   0  18   7    0.20    2.00
   1 -17  -7    1.10    1.00
  -1  17   7    0.50    1.40
  -1  17   7   -0.90    1.70
   2 -16  -7    0.40    1.00
  -2  16   7    0.00    1.20
  -2  16   7   -0.40    1.10
  -2  16   7    1.70    1.70
   3 -15  -7    0.80    0.90
  -3  15   7   -0.20    1.20
  -3  15   7   -2.70    1.30
  -3  15   7   -1.80    1.30
   4 -14  -7    7.70    1.40
  -4  14   7    3.80    1.60
  -4  14   7    5.90    1.80
  -4  14   7    3.70    1.70
   5 -13  -7   10.50    1.80
  -5  13   7    8.00    1.80
  -5  13   7   10.20    2.10
   6 -12  -7   22.50    3.00
  -6  12   7   24.70    3.30
  -6  12   7   21.60    3.40
   7 -11  -7   -1.30    0.80
  -7  11   7    0.60    1.50
  -7  11   7    1.50    1.50
   8 -10  -7    3.10    1.30
  -8  10   7    0.50    1.50
  -8  10   7    0.40    1.30
   9  -9  -7   29.10    3.50
  -9   9   7   24.70    3.70
  -9   9   7   25.20    3.60
  10  -8  -7   28.00    3.30
 -10   8   7   20.50    3.30
 -10   8   7   20.40    3.30
  11  -7  -7   16.80    2.50
 -11   7   7   17.70    2.90
 -11   7   7   12.20    2.50
  12  -6  -7    2.10    1.50
 -12   6   7    1.40    2.20
 -12   6   7    1.90    1.50
  13  -5  -7    1.50    1.60
 -13   5   7    1.40    1.50
  14  -4  -7   -2.00    1.50
 -14   4   7   -1.10    1.50
  15  -3  -7    4.30    2.10
 -15   3   7    2.00    2.20
   3  21   8    0.80    2.20
   2  20   8   -2.70    2.00
  -1 -19  -8    1.50    1.50
   1  19   8   -0.10    1.70
   1  19   8   -0.90    2.60
   0 -18  -8   -0.60    1.20
   0  18   8    1.20    2.30
   0  18   8   -1.20    1.70
   1 -17  -8    4.50    1.40
  -1  17   8    4.80    2.20
  -1  17   8    3.50    1.70
   2 -16  -8    0.80    1.10
  -2  16   8   -0.50    1.70
  -2  16   8   -0.10    1.50
   3 -15  -8    0.50    1.10
  -3  15   8    4.80    1.80
  -3  15   8    0.60    1.40
   4 -14  -8    2.80    1.10
  -4  14   8    3.30    1.60
  -4  14   8   -1.60    1.40
  -4  14   8   -0.10    1.20
   5 -13  -8   27.40    3.50
  -5  13   8   26.60    3.60
  -5  13   8   30.00    3.80
   6 -12  -8  102.09    9.70
  -6  12   8   98.99    9.90
  -6  12   8   88.89    9.70
   7 -11  -8   47.20    4.60
  -7  11   8   40.40    5.00
  -7  11   8   34.70    4.70
   8 -10  -8   14.80    2.20
  -8  10   8    9.70    2.20
  -8  10   8   10.90    2.40
   9  -9  -8   -1.50    1.10
  -9   9   8    2.30    1.50
  -9   9   8   -0.70    1.40
  10  -8  -8    2.00    1.10
 -10   8   8   -0.50    1.60
 -10   8   8    2.10    1.50
  11  -7  -8    0.80    1.00
 -11   7   8   -1.00    1.70
 -11   7   8   -1.50    1.30
  12  -6  -8   -1.00    1.10
 -12   6   8    0.60    2.20
 -12   6   8   -1.30    1.30
  13  -5  -8    2.00    1.80
 -13   5   8    0.70    1.60
  14  -4  -8    3.40    1.80
 -14   4   8   -1.20    1.60
  15  -3  -8   -0.20    1.90
 -15   3   8   -2.60    1.70
   3  21   9    0.40    2.40
   2  20   9    3.00    2.40
  -1 -19  -9    0.50    1.70
   1  19   9   -0.20    1.90
   1  19   9   -0.70    3.30
   0 -18  -9   -2.00    1.30
   0  18   9    2.90    2.00
   0  18   9    2.50    2.70
   1 -17  -9   -0.30    1.20
  -1  17   9   -1.00    1.60
  -1  17   9    4.00    2.30
   2 -16  -9   -0.20    1.10
  -2  16   9   -4.60    1.80
  -2  16   9    0.00    1.50
   3 -15  -9   -1.20    0.90
  -3  15   9   -1.20    1.70
  -3  15   9    0.60    1.60
   4 -14  -9    0.60    1.10
  -4  14   9    0.30    1.60
  -4  14   9    2.00    1.70
   5 -13  -9   20.90    3.00
  -5  13   9   20.10    3.10
   6 -12  -9   -0.20    1.00
  -6  12   9    1.70    1.40
  -6  12   9   -0.70    1.60
   7 -11  -9    7.90    1.80
  -7  11   9    8.30    2.20
  -7  11   9   11.40    2.10
   8 -10  -9    1.50    1.20
  -8  10   9   -1.20    1.30
  -8  10   9    0.80    1.50
   9  -9  -9    3.80    1.40
  -9   9   9   -0.70    1.50
  -9   9   9    1.20    1.60
  10  -8  -9    1.50    1.30
 -10   8   9    2.50    1.70
 -10   8   9    0.20    1.50
  11  -7  -9    1.70    1.30
 -11   7   9    0.80    1.40
 -11   7   9    0.50    1.80
  12  -6  -9   -0.30    1.30
 -12   6   9   -0.60    2.20
 -12   6   9   -1.90    1.40
  13  -5  -9    4.20    1.90
 -13   5   9   -0.20    1.60
  14  -4  -9   -0.70    1.80
 -14   4   9    5.60    2.10
   2  20  10    3.50    2.20
  -1 -19 -10    5.20    2.20
   1  19  10    3.70    2.20
   0 -18 -10    0.20    1.50
   0  18  10   -2.60    2.70
   0  18  10   -0.20    1.90
   1 -17 -10    1.60    1.30
  -1  17  10    0.30    2.40
  -1  17  10   -1.50    1.40
   2 -16 -10   -0.70    1.10
  -2  16  10    0.80    1.50
  -2  16  10    1.40    2.10
   3 -15 -10    1.00    1.20
  -3  15  10    0.40    2.00
  -3  15  10    1.20    1.70
   4 -14 -10    0.90    1.20
  -4  14  10   -2.30    1.70
  -4  14  10   -0.90    1.60
   5 -13 -10    6.20    1.60
  -5  13  10    1.00    1.80
  -5  13  10    2.10    1.90
   6 -12 -10    0.00    0.90
  -6  12  10   -1.00    1.40
   7 -11 -10    5.70    1.60
  -7  11  10    5.10    1.60
   8 -10 -10   -1.90    0.90
  -8  10  10    3.90    1.70
  -8  10  10   -0.30    1.70
   9  -9 -10    0.70    1.20
  -9   9  10   -0.90    1.50
  -9   9  10    0.70    1.50
  10  -8 -10    1.30    1.30
 -10   8  10    0.70    1.50
 -10   8  10    1.80    1.70
  11  -7 -10   -0.40    1.30
 -11   7  10    1.20    1.40
 -11   7  10    2.90    1.90
  12  -6 -10    0.20    1.30
 -12   6  10    1.00    1.60
 -12   6  10    1.10    2.00
  13  -5 -10    0.80    1.60
 -13   5  10   -0.10    1.60
 -13   5  10   -0.70    3.00
  14  -4 -10   -4.10    1.70
 -14   4  10    1.60    1.80
  -1 -19 -11    2.20    1.90
   1  19  11    1.20    2.10
   0 -18 -11    0.50    1.70
   0  18  11    0.80    3.20
   0  18  11   -0.80    2.00
   1 -17 -11   -1.30    1.30
  -1  17  11    1.10    2.80
  -1  17  11   -1.20    1.40
   2 -16 -11   -1.50    1.30
  -2  16  11    0.20    2.30
  -2  16  11   -0.40    1.80
   3 -15 -11    0.80    1.10
  -3  15  11    1.00    1.90
  -3  15  11   -2.50    2.00
   4 -14 -11    0.10    1.30
  -4  14  11    1.20    1.90
  -4  14  11    3.00    2.10
   5 -13 -11    3.20    1.50
  -5  13  11    5.30    2.10
  -5  13  11    4.00    2.30
   6 -12 -11    1.00    1.30
  -6  12  11    1.60    1.50
   7 -11 -11    0.70    1.20
  -7  11  11    1.90    1.70
   8 -10 -11    2.20    1.50
  -8  10  11    2.70    1.70
   9  -9 -11    0.00    1.20
  -9   9  11   -0.30    1.60
  10  -8 -11    0.20    1.10
 -10   8  11    3.50    1.90
 -10   8  11    0.50    1.60
  11  -7 -11    3.30    1.50
 -11   7  11    2.20    1.90
 -11   7  11    1.80    1.70
  12  -6 -11    3.80    1.80
 -12   6  11    1.20    2.20
 -12   6  11   -0.40    1.70
  13  -5 -11   -0.90    1.60
 -13   5  11   -1.50    1.70
 -13   5  11    1.40    2.90
  14  -4 -11    2.30    2.30
 -14   4  11    0.10    1.80
   1 -17 -12    0.00    1.70
  -1  17  12    0.70    3.20
  -1  17  12    2.50    2.30
   2 -16 -12    0.40    1.50
  -2  16  12   -0.50    2.10
  -2  16  12    1.80    2.80
   3 -15 -12    0.20    1.40
  -3  15  12   -3.90    2.20
  -3  15  12    1.40    2.20
   4 -14 -12    6.40    1.70
  -4  14  12    8.30    2.50
  -4  14  12    0.20    2.00
   5 -13 -12    0.70    1.30
  -5  13  12    1.10    1.80
  -5  13  12   -0.70    1.80
   6 -12 -12   -0.10    1.40
  -6  12  12    2.40    1.80
   7 -11 -12    1.70    1.30
  -7  11  12    0.30    1.50
   8 -10 -12    2.00    1.40
  -8  10  12    3.30    1.90
   9  -9 -12   -1.10    1.40
  -9   9  12    0.40    1.80
  10  -8 -12    1.70    1.50
 -10   8  12    4.70    2.00
  11  -7 -12    3.30    1.80
 -11   7  12    0.20    2.00
  12  -6 -12    1.40    1.80
 -12   6  12    1.50    2.30
  13  -5 -12   -0.10    1.90
 -13   5  12   -2.60    2.60
 -13   5  12   -0.50    1.90
   2 -16 -13    0.80    1.50
  -2  16  13   -1.60    2.10
  -2  16  13    0.40    3.10
   3 -15 -13   -2.20    1.50
  -3  15  13   -1.80    2.50
  -3  15  13   -2.90    2.30
   4 -14 -13    1.50    1.50
  -4  14  13    4.00    2.40
  -4  14  13   -1.00    2.20
   5 -13 -13    0.70    1.70
  -5  13  13   -0.60    2.40
  -5  13  13   -0.50    2.00
   6 -12 -13    1.10    1.60
  -6  12  13   -0.60    2.00
   7 -11 -13    1.80    1.50
  -7  11  13    0.40    1.80
   8 -10 -13    1.70    1.60
  -8  10  13   -0.90    1.60
   9  -9 -13    6.70    2.10
  -9   9  13    4.60    2.00
  10  -8 -13   -0.30    1.60
 -10   8  13    1.60    2.10
  11  -7 -13    0.70    1.90
 -11   7  13   -2.80    2.10
  12  -6 -13   -1.20    1.80
 -12   6  13   -2.60    2.30
   4 -14 -14    4.80    2.00
  -4  14  14   -0.10    2.30
  -4  14  14   -4.10    2.30
   5 -13 -14   -0.60    1.70
  -5  13  14    0.00    2.90
  -5  13  14    1.20    2.40
   6 -12 -14    0.20    1.60
  -6  12  14    5.80    2.40
   7 -11 -14    0.50    1.90
  -7  11  14    0.30    2.10
   8 -10 -14    0.30    1.80
  -8  10  14    0.40    2.20
   9  -9 -14   -1.60    1.70
  -9   9  14    1.10    2.20
  10  -8 -14    2.10    2.10
 -10   8  14    2.30    2.40
  11  -7 -14    1.50    2.20
 -11   7  14   -3.10    2.30
  -1 -21  11   -0.30    1.70
   0 -20  11   -0.70    1.60
   1 -19  11    1.30    1.80
  -3 -23  10   -0.10    1.50
  -3 -23  10   -0.80    1.40
   3  23 -10   -0.30    2.40
  -2 -22  10   -0.80    1.60
  -2 -22  10    0.80    1.30
   2  22 -10   -2.40    2.30
  -1 -21  10    0.70    1.60
  -1 -21  10    0.60    1.40
   1  21 -10    2.30    2.80
   0 -20  10    1.00    1.50
   0  20 -10   -0.10    2.80
   1 -19  10    5.40    1.60
   2 -18  10    1.10    1.60
   3 -17  10   -0.90    1.60
   4 -16  10    0.50    1.60
  -5 -25   9   -0.60    1.80
  -4 -24   9   -0.20    1.60
  -4 -24   9   -0.90    1.60
   4  24  -9   -2.70    2.30
  -3 -23   9   -0.70    1.50
  -3 -23   9    0.00    1.20
   3  23  -9    0.60    2.50
  -2 -22   9   -1.10    1.40
  -2 -22   9    0.70    1.20
   2  22  -9    1.10    2.30
  -1 -21   9    2.30    1.60
  -1 -21   9    1.30    1.40
   1  21  -9   -0.30    2.10
   0 -20   9   -0.50    1.30
   0 -20   9    1.00    1.40
   0  20  -9   -0.80    2.40
   1 -19   9    2.10    1.40
  -1  19  -9    2.10    2.60
   2 -18   9    2.50    1.60
  -2  18  -9    3.10    2.80
   3 -17   9    0.20    1.50
   4 -16   9   -0.40    1.50
   5 -15   9   -0.50    1.50
   6 -14   9   -1.30    1.70
  -5 -25   8   -1.10    1.60
  -5 -25   8    0.70    1.70
  -4 -24   8    1.60    1.50
  -4 -24   8    0.60    1.50
   4  24  -8    1.30    2.90
  -3 -23   8    3.30    1.60
  -3 -23   8    2.20    1.50
   3  23  -8    4.20    2.60
  -2 -22   8    2.20    1.40
  -2 -22   8    1.20    1.20
   2  22  -8   -1.00    2.10
  -1 -21   8    1.60    1.50
  -1 -21   8    4.90    1.60
   1  21  -8    1.30    2.50
   0 -20   8    3.30    1.50
   0 -20   8    0.20    1.10
   0  20  -8    2.60    2.20
   1 -19   8    0.40    1.30
  -1  19  -8    0.00    2.30
   2 -18   8   -1.60    1.10
  -2  18  -8    0.90    2.40
   3 -17   8    0.30    1.40
  -3  17  -8   -6.90    2.20
   4 -16   8    3.20    1.50
  -4  16  -8   -1.90    2.50
   5 -15   8    0.60    1.60
   6 -14   8    1.70    1.40
   6 -14   8    1.30    1.90
   7 -13   8   -0.30    1.90
  -6 -26   7    0.10    2.10
  -6 -26   7    1.30    1.80
  -5 -25   7    0.90    1.60
  -5 -25   7   -0.10    1.50
   5  25  -7   -2.50    3.00
  -4 -24   7   -0.20    1.20
  -4 -24   7   -0.30    1.40
   4  24  -7   -0.30    2.30
  -3 -23   7    3.00    1.50
  -3 -23   7    3.70    1.50
   3  23  -7    6.80    2.80
  -2 -22   7   -0.10    1.10
  -2 -22   7    0.20    1.30
   2  22  -7    2.00    2.50
  -1 -21   7   -1.90    1.20
  -1 -21   7   -1.40    1.10
   1  21  -7    0.20    2.30
   0 -20   7   26.90    3.30
   0  20  -7   21.00    4.00
   1 -19   7    4.90    1.40
  -1  19  -7    5.80    2.40
   2 -18   7   10.80    2.00
  -2  18  -7    8.10    3.00
   3 -17   7    0.80    1.40
  -3  17  -7    1.10    2.40
   4 -16   7   -0.20    1.20
  -4  16  -7   -0.70    2.00
   5 -15   7    0.10    1.50
   5 -15   7    1.10    1.50
  -5  15  -7   -1.00    2.50
   6 -14   7    0.40    1.40
   6 -14   7   -0.50    1.30
  -6  14  -7    1.00    2.90
   7 -13   7    0.70    1.50
   7 -13   7    3.10    1.90
   8 -12   7    2.10    1.80
   9 -11   7    2.80    2.10
  -6 -26   6   -0.60    1.50
  -5 -25   6    0.50    1.30
  -5 -25   6    4.00    1.60
   5  25  -6    3.50    2.80
  -4 -24   6    2.10    1.50
  -4 -24   6    3.00    1.60
   4  24  -6    2.30    2.90
  -3 -23   6    0.90    1.20
  -3 -23   6   -1.00    1.20
   3  23  -6    0.40    2.10
  -2 -22   6    2.20    1.30
  -2 -22   6    3.20    1.30
   2  22  -6    1.30    2.30
  -1 -21   6    2.90    1.30
  -1 -21   6   -0.20    1.10
   1  21  -6    1.70    1.90
   0 -20   6    0.40    1.30
   0  20  -6    0.30    1.80
   1 -19   6   19.10    2.50
  -1  19  -6   13.20    3.30
   2 -18   6    1.60    1.30
  -2  18  -6   -2.30    1.90
   3 -17   6    1.30    1.30
  -3  17  -6    5.20    2.50
   4 -16   6   -0.80    1.00
   4 -16   6    2.40    1.30
  -4  16  -6    0.30    2.40
   5 -15   6   -0.60    1.20
   5 -15   6   -1.70    1.20
  -5  15  -6   -1.00    2.00
   6 -14   6    1.40    1.20
   6 -14   6    1.20    1.30
  -6  14  -6   -0.40    2.50
   7 -13   6   -0.40    1.20
   7 -13   6   -2.70    1.20
  -7  13  -6    0.30    2.90
   8 -12   6   -0.10    1.30
  -8  12  -6    0.90    3.10
   9 -11   6   -1.90    1.60
  10 -10   6   -0.90    1.80
  -6 -26   5   -0.80    1.40
  -5 -25   5   -2.30    1.40
  -5 -25   5   -0.70    1.30
   5  25  -5   -0.90    2.60
  -4 -24   5   -0.10    1.20
  -4 -24   5   -0.80    1.30
   4  24  -5   -0.60    2.30
  -3 -23   5    3.70    1.30
  -3 -23   5    1.60    1.30
   3  23  -5    0.30    2.00
  -2 -22   5    2.10    1.20
  -2 -22   5    0.70    1.10
   2  22  -5    2.40    2.00
  -1 -21   5   -0.70    1.00
  -1 -21   5   -2.10    1.00
   1  21  -5    0.70    2.00
   0 -20   5   10.10    1.80
   0  20  -5   12.80    3.10
   1 -19   5   13.30    2.10
  -1  19  -5   15.20    3.30
   2 -18   5    0.70    1.10
  -2  18  -5   -2.70    1.90
   3 -17   5    3.10    1.20
   3 -17   5    0.40    1.10
  -3  17  -5   -1.90    1.70
   4 -16   5    1.00    1.20
   4 -16   5    0.30    1.10
  -4  16  -5    2.50    2.00
   5 -15   5    0.50    1.10
   5 -15   5    0.50    1.20
  -5  15  -5   -1.40    1.80
   6 -14   5   -0.20    1.00
   6 -14   5   -1.40    1.00
  -6  14  -5   -0.80    2.30
   7 -13   5    1.60    1.30
   7 -13   5   -0.30    1.20
  -7  13  -5    1.10    2.50
   8 -12   5    0.10    1.20
   8 -12   5   -0.50    1.30
  -8  12  -5    3.40    2.80
   9 -11   5    0.60    1.60
  -9  11  -5    0.00    3.00
  10 -10   5    0.90    1.70
 -10  10  -5    2.50    3.50
  -7 -27   4    1.40    1.70
  -6 -26   4   -1.70    1.30
  -5 -25   4   -0.80    1.40
  -5 -25   4   -1.80    1.40
   5  25  -4    2.10    2.70
  -4 -24   4    0.60    1.30
  -4 -24   4    3.10    1.40
   4  24  -4    0.70    1.90
  -3 -23   4    2.60    1.40
  -3 -23   4    2.70    1.30
   3  23  -4    2.00    2.40
  -2 -22   4   -0.20    0.90
  -2 -22   4    1.00    1.20
   2  22  -4    0.60    1.90
  -1 -21   4    6.00    1.50
  -1 -21   4    6.10    1.50
   1  21  -4    4.50    2.30
   0 -20   4   23.20    3.00
   0  20  -4   27.10    4.20
   1 -19   4   42.80    4.70
  -1  19  -4   46.60    6.10
   2 -18   4   14.90    2.10
  -2  18  -4   16.80    3.40
   3 -17   4    0.00    1.00
   3 -17   4   -0.40    1.00
  -3  17  -4    0.90    1.80
   4 -16   4    2.40    1.10
   4 -16   4    3.20    1.20
  -4  16  -4    3.00    2.40
   5 -15   4   -0.40    1.00
   5 -15   4    0.70    1.00
  -5  15  -4   -1.40    1.80
   6 -14   4    0.40    1.10
   6 -14   4    0.90    1.10
  -6  14  -4   -2.70    2.00
   7 -13   4    1.10    1.10
   7 -13   4   -0.80    1.00
  -7  13  -4    2.30    2.10
   8 -12   4   -0.80    1.20
   8 -12   4   -0.70    1.20
  -8  12  -4    3.60    2.60
   9 -11   4    1.60    1.40
  -9  11  -4   -1.90    2.40
  10 -10   4   -0.10    1.30
 -10  10  -4    4.60    3.00
  11  -9   4    1.00    1.70
 -11   9  -4   -2.30    3.00
  -7 -27   3    0.20    1.60
  -6 -26   3    4.40    1.90
  -5 -25   3    1.40    1.30
  -5 -25   3   -0.40    1.60
   5  25  -3    2.50    2.20
  -4 -24   3   -1.30    1.10
  -4 -24   3   -1.70    1.20
   4  24  -3    0.70    1.80
  -3 -23   3   -0.50    1.30
  -3 -23   3   -1.60    1.00
   3  23  -3   -1.70    2.00
  -2 -22   3   22.50    2.70
  -2 -22   3   16.50    2.70
   2  22  -3   24.70    3.90
  -1 -21   3   -1.60    1.00
   1  21  -3    2.30    1.90
   0 -20   3   43.40    4.70
   0  20  -3   44.10    5.90
   1 -19   3   11.80    1.90
  -1  19  -3   11.40    2.90
   2 -18   3   14.20    2.00
   2 -18   3   14.40    2.20
  -2  18  -3   23.70    3.60
   3 -17   3    1.50    0.90
   3 -17   3    1.20    1.00
  -3  17  -3    4.40    2.00
   4 -16   3    1.60    1.00
   4 -16   3   -0.60    0.90
  -4  16  -3   -0.20    1.60
   5 -15   3    0.90    1.10
   5 -15   3    0.10    0.90
  -5  15  -3    3.10    2.20
   6 -14   3    2.30    1.20
   6 -14   3    2.40    1.10
  -6  14  -3    0.30    2.00
   7 -13   3    2.80    1.20
   7 -13   3    2.80    1.30
  -7  13  -3    6.50    2.40
   8 -12   3    1.70    1.10
   8 -12   3   -0.30    1.10
  -8  12  -3    3.00    2.30
   9 -11   3   -2.60    1.10
  -9  11  -3   -0.90    1.80
  10 -10   3    3.50    1.50
 -10  10  -3    0.20    2.40
  11  -9   3   -0.20    1.10
 -11   9  -3    1.60    2.80
  12  -8   3   -0.10    1.50
 -12   8  -3   -2.00    3.00
  -7 -27   2   -1.70    1.50
  -6 -26   2    4.10    1.90
  -5 -25   2   -0.90    1.40
   5  25  -2    1.60    2.30
  -4 -24   2   -0.40    1.10
  -4 -24   2   -0.20    1.40
   4  24  -2    1.30    1.80
  -3 -23   2   -0.90    1.30
  -3 -23   2    2.10    1.10
   3  23  -2    2.50    1.80
  -2 -22   2    9.90    1.70
  -2 -22   2    8.00    1.70
   2  22  -2    9.60    2.40
  -1 -21   2    1.20    1.10
   1  21  -2   -0.30    1.60
   0 -20   2   30.90    3.60
   0  20  -2   30.20    4.60
   1 -19   2    3.00    1.20
   1 -19   2    2.60    1.10
  -1  19  -2    1.80    2.00
   2 -18   2    8.70    1.60
   2 -18   2    8.80    1.50
  -2  18  -2   11.10    2.70
   3 -17   2    5.90    1.30
   3 -17   2    6.00    1.30
  -3  17  -2    7.60    2.50
   4 -16   2   -1.50    0.90
   4 -16   2    2.30    1.00
  -4  16  -2   -0.10    1.50
   5 -15   2    0.60    1.00
   5 -15   2   -0.60    0.80
  -5  15  -2    1.60    1.90
   6 -14   2   -0.20    1.00
   6 -14   2    0.10    0.90
  -6  14  -2    1.20    1.70
   7 -13   2    0.80    1.00
   7 -13   2   -1.90    0.90
  -7  13  -2   -1.80    1.90
   8 -12   2    1.20    1.20
   8 -12   2    1.40    1.20
  -8  12  -2    2.60    2.10
   9 -11   2    2.40    1.30
   9 -11   2    2.40    1.20
  -9  11  -2    1.60    1.90
  10 -10   2    2.70    1.40
 -10  10  -2   -2.90    2.00
  11  -9   2    4.50    1.70
 -11   9  -2    3.80    2.60
  12  -8   2   -0.40    1.50
 -12   8  -2   -1.40    2.40
  -7 -27   1    0.20    1.90
  -6 -26   1   -0.70    1.60
  -5 -25   1   -0.50    1.20
  -4 -24   1    0.80    1.20
  -4 -24   1   -0.70    1.30
   4  24  -1    0.60    1.70
  -3 -23   1    2.90    1.30
  -3 -23   1   -1.70    1.10
   3  23  -1    2.70    1.80
  -2 -22   1    1.40    1.20
  -2 -22   1    4.20    1.30
   2  22  -1    1.50    1.80
  -1 -21   1   -1.10    1.20
   1  21  -1    1.80    1.70
   0 -20   1  172.78   17.50
   0 -20   1  185.88   17.50
   0  20  -1  204.78   18.50
   1 -19   1    2.90    1.20
   1 -19   1    3.20    1.20
  -1  19  -1    4.10    1.80
   2 -18   1    0.40    0.90
   2 -18   1   -0.40    1.00
  -2  18  -1    2.40    1.60
   3 -17   1    3.70    1.10
   3 -17   1    4.10    1.10
  -3  17  -1    3.60    1.80
   4 -16   1   -0.60    0.80
   4 -16   1    0.90    1.00
  -4  16  -1   -1.00    1.40
   5 -15   1    4.90    1.20
   5 -15   1    2.80    1.10
  -5  15  -1    1.30    1.70
   6 -14   1    4.70    1.30
   6 -14   1    5.10    1.30
  -6  14  -1    3.80    2.10
   7 -13   1    0.10    1.00
   7 -13   1    3.70    1.10
  -7  13  -1    1.70    1.90
   8 -12   1    4.10    1.30
   8 -12   1    3.40    1.30
  -8  12  -1    2.40    1.90
   9 -11   1   -0.10    1.10
   9 -11   1    1.00    1.00
  -9  11  -1   -1.00    1.70
  10 -10   1    7.90    1.70
 -10  10  -1    3.20    2.10
  11  -9   1    0.10    1.00
 -11   9  -1    0.60    2.20
  12  -8   1    2.10    1.50
 -12   8  -1    1.40    2.10
  13  -7   1    0.40    1.50
 -13   7  -1    1.70    2.40
  -6 -26   0    0.70    1.40
  -5 -25   0    3.60    1.70
  -4 -24   0    1.20    1.50
  -4 -24   0   -1.20    1.10
   4  24   0   -0.10    1.60
  -3 -23   0   -0.50    1.20
  -3 -23   0    2.60    1.20
   3  23   0    0.90    1.80
  -2 -22   0    3.50    1.20
  -2 -22   0    0.10    1.20
   2  22   0    2.50    1.70
  -1 -21   0  138.49   13.10
  -1 -21   0  134.09   13.20
   0 -20   0   14.20    2.00
   0 -20   0    7.30    1.90
   0  20   0   13.40    2.70
   1 -19   0   11.10    1.90
   1 -19   0   11.20    1.90
  -1  19   0   13.00    2.60
   2 -18   0   77.79    8.10
   2 -18   0   82.89    8.10
  -2  18   0   74.99    8.80
  -2  18   0   90.39    8.40
   3 -17   0    0.10    0.90
   3 -17   0    0.30    0.90
  -3  17   0   -1.60    1.00
  -3  17   0    1.70    1.60
   4 -16   0    1.70    1.00
   4 -16   0    2.60    1.00
  -4  16   0    3.20    1.40
  -4  16   0    2.20    1.60
   5 -15   0    9.90    1.60
   5 -15   0    7.30    1.60
  -5  15   0    7.00    1.80
  -5  15   0   10.70    2.40
   6 -14   0   -0.60    0.90
   6 -14   0    0.50    1.00
  -6  14   0   -0.40    1.70
   7 -13   0    3.30    1.20
   7 -13   0    0.50    0.90
  -7  13   0   -0.40    1.70
   8 -12   0    8.40    1.50
   8 -12   0    6.50    1.50
  -8  12   0    1.80    1.90
   9 -11   0   11.90    1.80
   9 -11   0    6.00    1.60
  -9  11   0    6.90    2.60
  10 -10   0    1.00    1.30
 -10  10   0    1.70    2.00
  11  -9   0    2.90    1.50
 -11   9   0   -2.10    1.40
  12  -8   0    3.60    1.50
 -12   8   0    0.50    2.20
  13  -7   0   -0.70    1.20
 -13   7   0    0.20    2.30
  -6 -26  -1    0.80    1.70
  -5 -25  -1   -2.10    1.30
  -4 -24  -1    0.90    1.40
   4  24   1    2.70    2.00
  -3 -23  -1    1.30    1.30
  -3 -23  -1    0.30    1.20
   3  23   1   -0.80    1.50
  -2 -22  -1   14.30    2.70
  -2 -22  -1   15.80    2.40
  -2 -22  -1   17.20    2.30
   2  22   1   13.80    2.90
  -1 -21  -1    5.20    1.50
  -1 -21  -1    1.70    1.30
  -1 -21  -1   -1.40    1.30
   1  21   1    4.20    2.10
   1  21   1    6.00    2.00
   0 -20  -1  180.88   18.00
   0 -20  -1  178.88   18.10
   0  20   1  219.28   18.50
   0  20   1  189.48   18.70
   1 -19  -1   37.60    4.30
   1 -19  -1   39.70    4.50
  -1  19   1   46.60    4.80
  -1  19   1   44.30    5.40
   2 -18  -1   32.20    3.40
   2 -18  -1   29.00    3.50
  -2  18   1   28.40    3.70
  -2  18   1   24.00    4.10
   3 -17  -1    2.00    1.00
   3 -17  -1    3.60    1.20
  -3  17   1    1.20    1.40
  -3  17   1    2.00    1.30
   4 -16  -1    5.00    1.30
   4 -16  -1    6.20    1.20
  -4  16   1    6.50    1.60
  -4  16   1    1.80    1.70
   5 -15  -1    3.20    1.10
   5 -15  -1    4.00    1.20
  -5  15   1    2.60    1.40
  -5  15   1    6.10    1.90
   6 -14  -1   -0.50    0.90
   6 -14  -1    0.10    0.90
  -6  14   1   -1.50    1.40
  -6  14   1   -1.30    1.10
   7 -13  -1   -0.60    1.00
   7 -13  -1   -1.00    0.90
  -7  13   1    0.60    1.50
  -7  13   1    0.70    1.30
   8 -12  -1    5.30    1.50
   8 -12  -1    7.40    1.60
  -8  12   1    9.10    2.00
  -8  12   1    5.70    2.10
   9 -11  -1   31.30    3.00
   9 -11  -1   19.20    2.90
  -9  11   1   13.00    3.40
  10 -10  -1   17.90    2.40
  10 -10  -1   11.10    2.00
 -10  10   1    8.10    2.60
  11  -9  -1    0.00    1.30
 -11   9   1    1.20    1.80
  12  -8  -1    2.10    1.50
 -12   8   1    1.00    2.20
  13  -7  -1   -1.40    1.20
 -13   7   1    1.00    2.00
  14  -6  -1   -0.20    1.40
 -14   6   1   -3.30    2.30
  -6 -26  -2   -0.70    1.50
  -5 -25  -2   -2.40    1.40
  -4 -24  -2   -0.80    1.20
   4  24   2   -0.30    1.70
  -3 -23  -2   -0.30    1.20
  -3 -23  -2    2.50    1.40
   3  23   2   -1.20    1.50
  -2 -22  -2    2.20    1.10
  -2 -22  -2    3.00    1.40
  -2 -22  -2    0.00    1.30
   2  22   2   -2.80    1.90
   2  22   2   -0.20    1.80
   2  22   2    3.20    1.60
  -1 -21  -2   96.19    9.50
  -1 -21  -2   86.49    9.50
  -1 -21  -2   94.89    9.60
   1  21   2   84.19    9.90
   1  21   2  104.39   10.00
   1  21   2  122.39   10.20
   0 -20  -2   25.70    3.10
   0 -20  -2   19.60    2.90
   0  20   2   25.70    3.60
   0  20   2   23.60    3.70
   1 -19  -2   39.80    4.00
   1 -19  -2   35.00    4.10
  -1  19   2   32.50    4.40
  -1  19   2   36.50    4.80
   2 -18  -2   15.50    2.20
   2 -18  -2   19.30    2.40
  -2  18   2   11.10    2.40
  -2  18   2   18.90    3.00
   3 -17  -2   39.40    4.40
   3 -17  -2   42.00    4.40
  -3  17   2   37.40    5.20
  -3  17   2   45.60    4.80
   4 -16  -2    9.40    1.70
   4 -16  -2   13.30    1.70
  -4  16   2    8.40    2.20
  -4  16   2    9.30    2.00
   5 -15  -2    2.10    1.00
   5 -15  -2    0.00    0.90
  -5  15   2    1.80    1.30
  -5  15   2   -0.40    1.50
   6 -14  -2    1.80    1.00
   6 -14  -2    2.50    1.00
  -6  14   2    0.50    1.50
  -6  14   2    3.10    1.40
   7 -13  -2    3.00    1.20
   7 -13  -2    4.20    1.20
  -7  13   2    3.10    1.50
  -7  13   2   -0.30    1.40
   8 -12  -2   -0.60    1.00
   8 -12  -2    0.60    1.10
  -8  12   2    4.30    1.70
  -8  12   2   -2.50    1.40
   9 -11  -2   22.40    3.20
   9 -11  -2   29.20    3.20
  -9  11   2   20.30    3.60
  -9  11   2   23.90    3.40
  10 -10  -2   11.40    2.20
  10 -10  -2   13.60    2.10
 -10  10   2    8.40    2.40
 -10  10   2   13.40    2.50
  11  -9  -2    7.50    1.60
 -11   9   2    4.10    2.20
  12  -8  -2    2.00    1.40
 -12   8   2    0.70    1.70
  13  -7  -2   -1.80    1.40
 -13   7   2   -0.90    2.00
  14  -6  -2    2.80    1.60
 -14   6   2    0.30    2.50
  -5 -25  -3   -0.40    1.40
  -4 -24  -3    3.20    1.40
  -3 -23  -3    0.50    1.50
  -3 -23  -3    1.90    1.60
  -3 -23  -3   -1.40    1.10
   3  23   3    1.00    2.00
   3  23   3    0.70    1.60
  -2 -22  -3    0.70    1.00
  -2 -22  -3   -3.00    1.30
  -2 -22  -3    3.10    1.50
   2  22   3   -4.00    1.80
   2  22   3    0.90    1.30
   2  22   3   -3.30    2.30
  -1 -21  -3    2.80    1.20
  -1 -21  -3    0.00    1.20
  -1 -21  -3    0.40    1.30
   1  21   3    2.00    1.80
   1  21   3    4.90    2.10
   1  21   3    2.20    1.50
   0 -20  -3   40.60    4.50
   0 -20  -3   37.90    4.20
   0  20   3   40.70    4.90
[truncated: 217,410 more chars]
